# Supplementary material for: Rabies, host population structure, and cross-species transmission to the migratory bat Tadarida brasiliensis in Chile
Source: PLoS Negl Trop Dis. 2026 Feb 19;20(2):e0013964. doi: 10.1371/journal.pntd.0013964 (PMC12919816; doi:10.1371/journal.pntd.0013964)
Supplement: S1 Dataset — (CSV) [file pntd.0013964.s008.csv]

ID	Country	Chilean_Zone	Chilean_Region
JF489129	USA	NA	NA
MF135778	USA	NA	NA
MF135775	USA	NA	NA
MF135757	Bahamas	NA	NA
MF135755	Bahamas	NA	NA
MF135754	Bahamas	NA	NA
MF135751	Bahamas	NA	NA
MF135741	Bahamas	NA	NA
MF135773	USA	NA	NA
MF135756	Bahamas	NA	NA
MF135752	Bahamas	NA	NA
MF135779	USA	NA	NA
MF135776	USA	NA	NA
MF135774	USA	NA	NA
MF135771	USA	NA	NA
MF135736	Bahamas	NA	NA
MF135777	USA	NA	NA
MF135753	Bahamas	NA	NA
MF135744	Bahamas	NA	NA
MF135743	Bahamas	NA	NA
MF135742	Bahamas	NA	NA
MF135735	Bahamas	NA	NA
MF135772	USA	NA	NA
MF135758	Bahamas	NA	NA
MF135769	Bahamas	NA	NA
MF135768	Bahamas	NA	NA
MF135767	USA	NA	NA
MF135766	Bahamas	NA	NA
MF135765	Bahamas	NA	NA
MF135764	Bahamas	NA	NA
MF135763	Bahamas	NA	NA
MF135761	Bahamas	NA	NA
MF135760	Bahamas	NA	NA
MF135759	Bahamas	NA	NA
MF135750	Bahamas	NA	NA
MF135749	Bahamas	NA	NA
MF135748	Bahamas	NA	NA
MF135747	Bahamas	NA	NA
MF135746	Bahamas	NA	NA
MF135745	Bahamas	NA	NA
KP134553	Brazil	NA	NA
MF135762	Bahamas	NA	NA
KP134552	Brazil	NA	NA
KP134551	Brazil	NA	NA
MG813895	Chile	NR	NA
MF135770	USA	NA	NA
MF135740	Bahamas	NA	NA
MF135739	Bahamas	NA	NA
MF135738	Bahamas	NA	NA
MF135737	Bahamas	NA	NA
OK205197	USA	NA	NA
OK205195	USA	NA	NA
OK205194	USA	NA	NA
OK205186	USA	NA	NA
OK205182	USA	NA	NA
MG029506	Chile	NR	NA
MG029505	Chile	NR	NA
MG029504	Chile	NR	NA
MG029503	Chile	NR	NA
MG029502	Chile	NR	NA
MG029501	Chile	NR	NA
MG029500	Chile	NR	NA
MG029499	Chile	NR	NA
MG029498	Chile	NR	NA
MG029497	Chile	NR	NA
MG029496	Chile	NR	NA
MG029495	Chile	NR	NA
MG029494	Chile	NR	NA
JX444099	Brazil	NA	NA
JX444098	Brazil	NA	NA
JX444097	Brazil	NA	NA
544cTb	Chile	Central Chile	Metropolitana
550cTb	Chile	Central Chile	Valparaíso
551cTb	Chile	Southern Chile	Bío Bío
552cTb	Chile	Southern Chile	Bío Bío
553cTb	Chile	Southern Chile	Bío Bío
560cTb	Chile	Central Chile	Metropolitana
566cTb	Chile	Central Chile	Metropolitana
571cTb	Chile	Central Chile	Metropolitana
572cTb	Chile	Central Chile	Metropolitana
579cTb	Chile	Central Chile	O'Higgins
587cTb	Chile	Southern Chile	Bío Bío
588cTb	Chile	Southern Chile	Bío Bío
590cTb	Chile	Southern Chile	Los Lagos
598cTb	Chile	Central Chile	Metropolitana
603cTb	Chile	Central Chile	Metropolitana
605cTb	Chile	Central Chile	Metropolitana
606cTb	Chile	Central Chile	Metropolitana
607cTb	Chile	Southern Chile	Los Ríos
685cTb	Chile	Southern Chile	Araucanía
688cTb	Chile	Southern Chile	Bío Bío
690cTb	Chile	Southern Chile	Araucanía
694cTb	Chile	Central Chile	O'Higgins
696cTb	Chile	Central Chile	O'Higgins
697cTb	Chile	Central Chile	O'Higgins
702cTb	Chile	Southern Chile	Los Ríos
704cTb	Chile	Central Chile	Metropolitana
708cTb	Chile	Central Chile	Metropolitana
710cTb	Chile	Central Chile	Valparaíso
715cTb	Chile	Southern Chile	Bío Bío
720cTb	Chile	Central Chile	Metropolitana
721cTb	Chile	Southern Chile	Araucanía
728cTb	Chile	Central Chile	Valparaíso
729cTb	Chile	Southern Chile	Araucanía
730cTb	Chile	Southern Chile	Araucanía
733cTb	Chile	Central Chile	Metropolitana
736cTb	Chile	Central Chile	O'Higgins
737cTb	Chile	Central Chile	O'Higgins
738cTb	Chile	Central Chile	O'Higgins
742cTb	Chile	Central Chile	O'Higgins
743cTb	Chile	Central Chile	O'Higgins
744cTb	Chile	Central Chile	O'Higgins
745cTb	Chile	Central Chile	O'Higgins
747cTb	Chile	Central Chile	Valparaíso
750cTb	Chile	Southern Chile	Bío Bío
753cTb	Chile	Northern Chile	Coquimbo
756cTb	Chile	Northern Chile	Coquimbo
758cTb	Chile	Central Chile	Valparaíso
762cTb	Chile	Central Chile	Maule
763cTb	Chile	Southern Chile	Bío Bío
764cTb	Chile	Southern Chile	Bío Bío
765cTb	Chile	Southern Chile	Bío Bío
766cTb	Chile	Southern Chile	Araucanía
768cTb	Chile	Southern Chile	Araucanía
770cTb	Chile	Central Chile	Metropolitana
771cTb	Chile	Southern Chile	Araucanía
774cTb	Chile	Southern Chile	Los Lagos
775cTb	Chile	Southern Chile	Los Lagos
777cTb	Chile	Central Chile	O'Higgins
784cTb	Chile	Central Chile	Maule
789cTb	Chile	Central Chile	Metropolitana
792cTb	Chile	Northern Chile	Coquimbo
793cTb	Chile	Northern Chile	Coquimbo
795cTb	Chile	Central Chile	Maule
796cTb	Chile	Central Chile	Maule
802cTb	Chile	Southern Chile	Bío Bío
803cTb	Chile	Southern Chile	Bío Bío
804cTb	Chile	Southern Chile	Araucanía
807cTb	Chile	Southern Chile	Los Ríos
813cTb	Chile	Central Chile	Valparaíso
814cTb	Chile	Central Chile	Valparaíso
815cTb	Chile	Central Chile	Maule
817cTb	Chile	Southern Chile	Araucanía
819cTb	Chile	Southern Chile	Aysén
899cTb	Chile	Central Chile	O'Higgins
900cTb	Chile	Central Chile	O'Higgins
903cTb	Chile	Central Chile	O'Higgins
904cTb	Chile	Central Chile	O'Higgins
905cTb	Chile	Central Chile	Valparaíso
906cTb	Chile	Central Chile	Maule
908cTb	Chile	Southern Chile	Araucanía
914cTb	Chile	Central Chile	Valparaíso
917cTb	Chile	Central Chile	Ñuble
918cTb	Chile	Southern Chile	Bío Bío
921cTb	Chile	Central Chile	Valparaíso
925cTb	Chile	Southern Chile	Araucanía
929cTb	Chile	Northern Chile	Coquimbo
930cTb	Chile	Northern Chile	Coquimbo
931cTb	Chile	Central Chile	Valparaíso
933cTb	Chile	Northern Chile	Atacama
935cTb	Chile	Southern Chile	Bío Bío
947cTb	Chile	Central Chile	Metropolitana
948cTb	Chile	Central Chile	Valparaíso
953CTb	Chile	Central Chile	Valparaíso
956cTb	Chile	Central Chile	Valparaíso
957cTb	Chile	Central Chile	Valparaíso
958cTb	Chile	Southern Chile	Bío Bío
959cTb	Chile	Northern Chile	Atacama
960cTb	Chile	Southern Chile	Bío Bío
961cTb	Chile	Southern Chile	Araucanía
962cTb	Chile	Southern Chile	Araucanía
964cTb	Chile	Southern Chile	Los Ríos
967cTb	Chile	Central Chile	Ñuble
970cTb	Chile	Northern Chile	Coquimbo
971cTb	Chile	Central Chile	Valparaíso
975cTb	Chile	Northern Chile	Coquimbo
990cTb	Chile	Central Chile	Valparaíso
1014cTb	Chile	Northern Chile	Coquimbo
1032Tb	Chile	Southern Chile	Araucanía
1042Tb	Chile	Southern Chile	Araucanía
1047cTb	Chile	Northern Chile	Coquimbo
1048cTb	Chile	Central Chile	Maule
1049cTb	Chile	Central Chile	Maule
