# Supplementary material for: Rabies, host population structure, and cross-species transmission to the migratory bat Tadarida brasiliensis in Chile
Source: PLoS Negl Trop Dis. 2026 Feb 19;20(2):e0013964. doi: 10.1371/journal.pntd.0013964 (PMC12919816; doi:10.1371/journal.pntd.0013964)
Supplement: S2 Dataset — (CSV) [file pntd.0013964.s009.csv]

ID	Genus	Lineage	Country	Chilean_Zone	Chilean_Region	Landscape
AF533775	Histiotus	HtRV-SA	CHL	Southern Chile	Bío Bío	Rural
AF533776	Histiotus	HtRV-SA	CHL	Southern Chile	Bío Bío	Urban
AF533777	Histiotus	HtRV-SA	CHL	Southern Chile	Magallanes	Urban
AF533778	Histiotus	HtRV-SA	CHL	Central Chile	Metropolitan	Urban
AF533779	Histiotus	HtRV-SA	CHL	Central Chile	Valparaíso	Urban
AF533780	Histiotus	HtRV-SA	CHL	Southern Chile	Magallanes	Urban
AF533781	Histiotus	HtRV-SA	CHL	Southern Chile	Magallanes	Urban
AF533782	Lasiurus	LRV-SA	CHL	Central Chile	Metropolitan	Urban
AF533783	Lasiurus	LRV-SA	CHL	Central Chile	Metropolitan	Rural
AF533810	Lasiurus	LRV-SA	CHL	Central Chile	Metropolitan	Urban
AF533812	Histiotus	HtRV-SA	CHL	Southern Chile	Magallanes	Urban
AF533813	Myotis	MyRV-SA	CHL	Central Chile	Metropolitan	Urban
AF533814	Lasiurus	LRV-SA	CHL	Central Chile	Metropolitan	Urban
AF533824	Histiotus	HtRV-SA	CHL	NR	NR	NR
AF533828	Lasiurus	LRV-SA	CHL	NR	NR	NR
AF533833	Myotis	MyRV-SA	CHL	NR	NR	NR
HQ385391	Myotis	MyRV-SA	CHL	Central Chile	Valparaíso	Urban
HQ385392	Myotis	MyRV-SA	CHL	Central Chile	O'Higgins	Rural
HQ385393	Myotis	MyRV-SA	CHL	Southern Chile	Araucanía	Rural
HQ385394	Myotis	MyRV-SA	CHL	Central Chile	Maule	Rural
HQ385395	Myotis	MyRV-SA	CHL	Northern Chile	Coquimbo	Rural
HQ385396	Myotis	MyRV-SA	CHL	Northern Chile	Coquimbo	Urban
HQ385397	Histiotus	HtRV-SA	CHL	Central Chile	Ñuble	Rural
HQ385398	Histiotus	HtRV-SA	CHL	Central Chile	Valparaíso	Urban
HQ385399	Histiotus	HtRV-SA	CHL	Central Chile	Valparaíso	Urban
HQ385401	Histiotus	HtRV-SA	CHL	Central Chile	Metropolitan	Urban
HQ385402	Histiotus	HtRV-SA	CHL	Central Chile	Valparaíso	Urban
HQ385403	Histiotus	HtRV-SA	CHL	Central Chile	Metropolitan	Urban
HQ385404	Histiotus	HtRV-SA	CHL	Central Chile	Valparaíso	Rural
HQ385405	Histiotus	HtRV-SA	CHL	Central Chile	Valparaíso	Urban
HQ385406	Histiotus	HtRV-SA	CHL	Central Chile	O'Higgins	Urban
HQ385408	Lasiurus	LRV-SA	CHL	Central Chile	Metropolitan	Urban
HQ385409	Lasiurus	LRV-SA	CHL	Southern Chile	Bío Bío	Rural
HQ385410	Lasiurus	LRV-SA	CHL	Central Chile	Metropolitan	Urban
HQ385412	Lasiurus	LRV-SA	CHL	Central Chile	Metropolitan	Urban
HQ385413	Lasiurus	LRV-SA	CHL	Southern Chile	Los Ríos	Urban
HQ385414	Lasiurus	LRV-SA	CHL	Central Chile	Metropolitan	Rural
HQ385415	Lasiurus	LRV-SA	CHL	Central Chile	Metropolitan	Rural
HQ385416	Lasiurus	LRV-SA	CHL	Central Chile	Valparaíso	Urban
HQ385417	Lasiurus	LRV-SA	CHL	Central Chile	Metropolitan	Urban
HQ385418	Lasiurus	LRV-SA	CHL	Central Chile	Metropolitan	Urban
HQ385419	Lasiurus	LRV-SA	CHL	Central Chile	Valparaíso	Urban
HQ385420	Lasiurus	LRV-SA	CHL	Central Chile	Metropolitan	Urban
HQ385421	Lasiurus	LRV-SA	CHL	Southern Chile	Bío Bío	Urban
HQ385422	Lasiurus	LRV-SA	CHL	Central Chile	O'Higgins	Urban
HQ385423	Myotis	MyRV-SA	CHL	Southern Chile	Araucanía	Rural
AF533784	Tadarida	TbRV-SA	CHL	Central Chile	Maule	Rural
AF533785	Tadarida	TbRV-SA	CHL	Southern Chile	Bío Bío	Urban
AF533786	Tadarida	TbRV-SA	CHL	Central Chile	Ñuble	Urban
AF533787	Tadarida	TbRV-SA	CHL	Southern Chile	Bío Bío	Urban
AF533788	Tadarida	TbRV-SA	CHL	Southern Chile	Los Ríos	Urban
AF533789	Tadarida	TbRV-SA	CHL	Central Chile	Metropolitan	Urban
AF533790	Tadarida	TbRV-SA	CHL	Southern Chile	Bío Bío	Urban
AF533791	Tadarida	TbRV-SA	CHL	Southern Chile	Bío Bío	Urban
AF533792	Tadarida	TbRV-SA	CHL	Southern Chile	Bío Bío	Urban
AF533793	Tadarida	TbRV-SA	CHL	Southern Chile	Bío Bío	Urban
AF533794	Tadarida	TbRV-SA	CHL	Central Chile	O'Higgins	Urban
AF533795	Tadarida	TbRV-SA	CHL	Southern Chile	Bío Bío	Urban
AF533796	Tadarida	TbRV-SA	CHL	Central Chile	Maule	Urban
AF533797	Tadarida	TbRV-SA	CHL	Central Chile	Valparaíso	Urban
AF533798	Tadarida	TbRV-SA	CHL	Southern Chile	Los Lagos	Urban
AF533799	Tadarida	TbRV-SA	CHL	Southern Chile	Bío Bío	Urban
AF533800	Tadarida	LRV-SA	CHL	Central Chile	Metropolitan	Urban
AF533801	Tadarida	TbRV-SA	CHL	Southern Chile	Bío Bío	Urban
AF533802	Tadarida	TbRV-SA	CHL	Central Chile	Maule	Urban
AF533803	Tadarida	TbRV-SA	CHL	Southern Chile	Los Ríos	Urban
AF533804	Tadarida	HtRV-SA	CHL	Central Chile	Metropolitan	Urban
AF533805	Tadarida	TbRV-SA	CHL	Southern Chile	Los Lagos	Urban
AF533806	Tadarida	TbRV-SA	CHL	Southern Chile	Bío Bío	Urban
AF533807	Tadarida	TbRV-SA	CHL	Southern Chile	Bío Bío	Urban
AF533808	Tadarida	TbRV-SA	CHL	Southern Chile	Bío Bío	Urban
AF533809	Tadarida	TbRV-SA	CHL	Central Chile	Metropolitan	Urban
AF533815	Tadarida	TbRV-SA	CHL	Southern Chile	Bío Bío	Urban
AF533826	Tadarida	TbRV-SA	CHL	NR	NR	NR
AF533829	Tadarida	LRV-SA	CHL	NR	NR	NR
AF533830	Tadarida	HtRV-SA	CHL	Central Chile	Metropolitan	Urban
AF533831	Tadarida	TbRV-SA	CHL	Central Chile	Metropolitan	Urban
AF533832	Tadarida	MyRV-SA	CHL	Central Chile	Metropolitan	Urban
HQ385325	Tadarida	TbRV-SA	CHL	Southern Chile	Bío Bío	Urban
HQ385326	Tadarida	TbRV-SA	CHL	Southern Chile	Bío Bío	Urban
HQ385327	Tadarida	TbRV-SA	CHL	Southern Chile	Bío Bío	Urban
HQ385328	Tadarida	TbRV-SA	CHL	Central Chile	Maule	Urban
HQ385329	Tadarida	TbRV-SA	CHL	Central Chile	Valparaíso	Urban
HQ385330	Tadarida	TbRV-SA	CHL	Northern Chile	Coquimbo	Rural
HQ385331	Tadarida	TbRV-SA	CHL	Central Chile	Metropolitan	Urban
HQ385332	Tadarida	TbRV-SA	CHL	Southern Chile	Bío Bío	Urban
HQ385333	Tadarida	TbRV-SA	CHL	Southern Chile	Bío Bío	Urban
HQ385334	Tadarida	TbRV-SA	CHL	Southern Chile	Los Lagos	Urban
HQ385335	Tadarida	TbRV-SA	CHL	Central Chile	Metropolitan	Urban
HQ385336	Tadarida	TbRV-SA	CHL	Central Chile	Ñuble	Urban
HQ385337	Tadarida	TbRV-SA	CHL	Central Chile	Metropolitan	Urban
HQ385338	Tadarida	TbRV-SA	CHL	Central Chile	Valparaíso	Urban
HQ385339	Tadarida	TbRV-SA	CHL	Southern Chile	Los Lagos	Urban
HQ385340	Tadarida	TbRV-SA	CHL	Central Chile	Valparaíso	Urban
HQ385341	Tadarida	TbRV-SA	CHL	Southern Chile	Bío Bío	Rural
HQ385342	Tadarida	TbRV-SA	CHL	Northern Chile	Coquimbo	Urban
HQ385343	Tadarida	TbRV-SA	CHL	Southern Chile	Los Lagos	Urban
HQ385344	Tadarida	TbRV-SA	CHL	Southern Chile	Los Lagos	Rural
HQ385345	Tadarida	TbRV-SA	CHL	Northern Chile	Coquimbo	Urban
HQ385346	Tadarida	TbRV-SA	CHL	Central Chile	Maule	Urban
HQ385347	Tadarida	TbRV-SA	CHL	Central Chile	Metropolitan	Urban
HQ385348	Tadarida	TbRV-SA	CHL	Southern Chile	Araucanía	Rural
HQ385349	Tadarida	TbRV-SA	CHL	Southern Chile	Bío Bío	Urban
HQ385350	Tadarida	TbRV-SA	CHL	Central Chile	Valparaíso	Rural
HQ385351	Tadarida	TbRV-SA	CHL	Central Chile	Metropolitan	Urban
HQ385352	Tadarida	TbRV-SA	CHL	Central Chile	O'Higgins	Urban
HQ385353	Tadarida	TbRV-SA	CHL	Central Chile	O'Higgins	Urban
HQ385354	Tadarida	TbRV-SA	CHL	Central Chile	Maule	Urban
HQ385355	Tadarida	TbRV-SA	CHL	Central Chile	Maule	Urban
HQ385356	Tadarida	TbRV-SA	CHL	Central Chile	Valparaíso	Urban
HQ385357	Tadarida	TbRV-SA	CHL	Southern Chile	Bío Bío	Urban
HQ385358	Tadarida	TbRV-SA	CHL	Southern Chile	Araucanía	Rural
HQ385360	Tadarida	TbRV-SA	CHL	Central Chile	Metropolitan	Urban
HQ385361	Tadarida	TbRV-SA	CHL	Southern Chile	Bío Bío	Urban
HQ385362	Tadarida	TbRV-SA	CHL	Central Chile	Valparaíso	Urban
HQ385363	Tadarida	TbRV-SA	CHL	Central Chile	Metropolitan	Urban
HQ385364	Tadarida	TbRV-SA	CHL	Southern Chile	Los Lagos	Urban
HQ385365	Tadarida	TbRV-SA	CHL	Central Chile	O'Higgins	Urban
HQ385366	Tadarida	TbRV-SA	CHL	Central Chile	O'Higgins	Rural
HQ385367	Tadarida	TbRV-SA	CHL	Southern Chile	Araucanía	Rural
HQ385368	Tadarida	TbRV-SA	CHL	Central Chile	Metropolitan	Urban
HQ385371	Tadarida	TbRV-SA	CHL	Central Chile	Maule	Urban
HQ385372	Tadarida	TbRV-SA	CHL	Central Chile	Metropolitan	Urban
HQ385373	Tadarida	TbRV-SA	CHL	Central Chile	Metropolitan	Urban
HQ385374	Tadarida	TbRV-SA	CHL	Central Chile	Maule	Urban
HQ385375	Tadarida	TbRV-SA	CHL	Central Chile	Metropolitan	Urban
HQ385376	Tadarida	TbRV-SA	CHL	Southern Chile	Bío Bío	Urban
HQ385377	Tadarida	TbRV-SA	CHL	Central Chile	Metropolitan	Urban
HQ385378	Tadarida	TbRV-SA	CHL	Central Chile	Valparaíso	Rural
HQ385379	Tadarida	TbRV-SA	CHL	Southern Chile	Bío Bío	Urban
HQ385380	Tadarida	TbRV-SA	CHL	Central Chile	Valparaíso	Urban
HQ385381	Tadarida	TbRV-SA	CHL	Central Chile	Metropolitan	Urban
HQ385382	Tadarida	TbRV-SA	CHL	Southern Chile	Bío Bío	Urban
HQ385383	Tadarida	TbRV-SA	CHL	Central Chile	Valparaíso	Urban
HQ385384	Tadarida	TbRV-SA	CHL	Southern Chile	Los Ríos	Urban
HQ385385	Tadarida	TbRV-SA	CHL	Southern Chile	Araucanía	Urban
HQ385386	Tadarida	TbRV-SA	CHL	Northern Chile	Atacama	Rural
HQ385387	Tadarida	TbRV-SA	CHL	Central Chile	Maule	Urban
HQ385388	Tadarida	TbRV-SA	CHL	Central Chile	Maule	Rural
HQ385389	Tadarida	TbRV-SA	CHL	Central Chile	Metropolitan	Urban
HQ385390	Tadarida	TbRV-SA	CHL	Central Chile	Maule	Urban
HQ385400	Tadarida	HtRV-SA	CHL	Central Chile	Valparaíso	Urban
HQ385407	Tadarida	LRV-SA	CHL	Central Chile	O'Higgins	Rural
HQ385411	Tadarida	LRV-SA	CHL	Central Chile	Metropolitan	Urban
