# Supplementary material for: Rabies, host population structure, and cross-species transmission to the migratory bat Tadarida brasiliensis in Chile
Source: PLoS Negl Trop Dis. 2026 Feb 19;20(2):e0013964. doi: 10.1371/journal.pntd.0013964 (PMC12919816; doi:10.1371/journal.pntd.0013964)
Supplement: S1 File — (FASTA) [file pntd.0013964.s010.fasta]

>544cTbChile
AACTCAGTCACACATATTTGCCGAGACGTAAATTACGGCTGATTATTACGCTACCTACACGCCAACGGAGCCTCAATATTCTTTATCTGCCTGTACCTCCACATAGGACGTGGACTCTATTACGGATCTTATACCTACACAGAAACATGAAACGTCGGAATTATCCTACTATTTGCTGTAATAGCCACTGCTTTTATAGGCTATGTATTACCATGAGGACAAATATCTTTCTGAGGAGCTACAGTCATCACCAATCTATTATCCGCAATCCCTTATATCGGAACTGACTTAGTCGAATGAATCTGGGGAGGTTTCTCAGTAGATAAAGCCACCCTAACCCGATTTTTCGCTTTCCACTTCTTACTCCCTTTCATCATTGCAGCTATAGCAATAGTACATCTTCTATTTCTTCACGAAACAGGATCAAATAATCCTACAGGAATTCCAGCCAACTCAGATATAATCCCATTCCATCCTTACTATACAATTAAAGACACCCTCGGATTCTTACTAATACTAGCAGCACTACTTGTATTAGTATTATTCTCACCTGACCTATTAGGAGACCCTGATAATTACACCCCAGCCAACCCCCTTAATACCCCTCCACATATTAAGCCAGAATGATATTT
>550cTbChile
AACTCAGTCACACATATTTGCCGAGACGTAAATTACGGCTGATTATTACGCTACCTACACGCCAACGGAGCCTCAATATTCTTTATCTGCCTGTACCTCCACGTAGGACGTGGACTCTACTACGGATCTTATACCTACACAGAAACATGAAACGTCGGAATTATCCTACTATTTGCTGTAATAGCCACTGCTTTTATAGGTTATGTATTACCATGAGGACAAATATCTTTCTGAGGAGCTACAGTCATCACCAATCTATTATCCGCAATCCCTTATATCGGAACTGACTTAGTCGAATGAATCTGGGGAGGTTTCTCAGTAGATAAAGCCACCCTAACCCGATTTTTCGCTTTCCACTTCTTACTCCCTTTCATCATTGCAGCTATAGCAATAGTACATCTTCTATTTCTTCACGAAACAGGATCAAATAATCCTACAGGAATTCCAGCCAACTCAGATATAATCCCATTCCATCCTTACTATACAATTAAAGACACCCTCGGATTCTTACTAATACTAGCAACACTACTTGTATTAGTATTATTCTCACCTGACCTATTAGGAGACCCTGATAATTACACCCCAGCCAACCCCCTTAATACCCCTCCACATATTAAGCCAGAATGATATTT
>551cTbChile
AACTCAGTCACACATATTTGCCGAGACGTAAATTACGGCTGATTATTACGCTACCTACACGCCAACGGAGCCTCAATATTCTTTATCTGCCTGTACCTCCACGTAGGACGTGGACTCTACTACGGATCTTATACCTACACAGAAACATGAAACGTCGGAATTATCCTACTATTTGCTGTAATAGCCACTGCTTTTATAGGTTATGTATTACCATGAGGACAAATATCTTTCTGAGGAGCTACAGTCATCACCAATCTATTATCCGCAATCCCTTATATCGGAACTGACTTAGTCGAATGAATCTGGGGAGGTTTCTCAGTAGATAAAGCCACCCTAACCCGATTTTTCGCTTTCCACTTCTTACTCCCTTTCATCATTGCAGCTATAGCAATAGTACATCTTCTATTTCTTCACGAAACAGGATCAAATAATCCTACAGGAATTCCAGCCAACTCAGATATAATCCCATTCCATCCTTACTATACAATTAAAGACACCCTCGGATTCTTACTAATACTAGCAGCACTACTTGTATTAGTATTATTCTCACCTGACCTATTAGGAGACCCTGATAATTACACCCCAGCCAACCCCCTTAATACCCCTCCACATATTAAGCCAGAATGATATTT
>552cTbChile
AACTCAATCACACATATTTGCCGAGACGTAAATTACGGCTGATTATTACGCTACCTACACGCCAACGGAGCCTCAATATTTTTTATCTGCCTGTACCTCCACGTAGGACGTGGACTCTACTACGGATCTTACACCTACACAGAAACATGAAACGTCGGAATTATCCTACTATTTGCTGTAATAGCCACTGCTTTTATAGGTTATGTATTACCATGAGGACAAATATCTTTCTGAGGAGCTACAGTCATCACCAATCTATTATCCGCAATCCCTTACATCGGAACTGACTTAGTCGAATGAATCTGGGGAGGTTTCTCAGTAGATAAAGCCACCCTAACCCGATTTTTCGCTTTCCACTTCTTACTCCCTTTCATCATTGCAGCTATAGCAATAGTACATCTTCTATTTCTTCACGAAACAGGATCAAATAATCCTACAGGAATTCCAGCCAACTCAGATATAATCCCATTCCATCCTTACTATACAATTAAAGACACCCTCGGATTCTTACTAATACTAGCAGCACTACTTGTATTAGTATTATTCTCACCTGACCTATTAGGAGACCCCGATAATTACACCCCAGCCAACCCCCTTAATACCCCTCCACATATTAAGCCAGAATGATATTT
>553cTbChile
AACTCAGTCACACATATTTGCCGAGACGTAAATTACGGCTGATTATTACGCTACCTACACGCCAACGGAGCCTCAATATTCTTTATCTGCCTGTACCTCCACGTAGGACGTGGACTCTACTACGGATCTTATACCTACACAGAAACATGAAACGTCGGAATTATCCTACTATTTGCTGTAATAGCCACTGCTTTTATAGGTTATGTATTACCATGAGGACAAATATCTTTCTGAGGAGCTACAGTCATCACCAATCTATTATCCGCAATCCCTTACATCGGAACTGACTTAGTCGAATGAATCTGGGGAGGTTTCTCAGTAGATAAAGCCACCCTAACCCGATTTTTCGCTTTCCACTTCTTACTCCCTTTCATCATTGCAGCTATAGCAATAGTACATCTTCTATTTCTTCACGAAACAGGATCAAATAATCCTACAGGAATTCCAGCCAACTCAGATATAATCCCATTCCATCCTTACTATACAATTAAAGACACCCTCGGATTCTTACTAATACTAGCAGCACTACTTGTATTAGTATTATTCTCACCTGACCTATTAGGAGACCCCGATAATTACACCCCAGCCAACCCCCTTAATACCCCTCCACATATTAAGCCAGAATGATATTT
>560cTbChile
AACTCAGTCACACATATTTGCCGAGACGTAAATTACGGCTGATTATTACGCTACCTACACGCCAACGGAGCCTCAATATTCTTTATCTGCCTGTACCTCCACGTAGGACGTGGACTCTACTATGGATCTTATACCTACACAGAAACATGAAACGTCGGAATTATCCTACTATTTGCTGTAATAGCCACTGCTTTTATAGGTTATGTATTACCATGAGGACAAATATCTTTCTGAGGAGCTACAGTCATCACCAATCTATTATCCGCAATCCCTTATATCGGAACTGACTTAGTCGAATGAATCTGGGGAGGTTTCTCAGTAGATAAAGCCACCCTAACCCGATTTTTCGCTTTCCACTTCTTACTCCCTTTCATCATTGCAGCTATAGCAATAGTACATCTCCTATTTCTTCACGAAACAGGATCAAATAATCCTACAGGAATTCCAGCCAACTCAGATATAATCCCATTCCATCCCTACTATACAATTAAAGACACCCTCGGATTCTTACTAATACTAGCAGCACTACTTGTATTAGTATTATTCTCACCTGACCTATTAGGAGACCCTGATAATTACACCCCAGCCAACCCCCTTAATACCCCTCCACATATTAAGCCAGAATGATATTT
>566cTbChile
AACTCAGTCACACATATTTGCCGAGACGTAAATTACGGCTGATTATTACGCTACCTACACGCCAACGGAGCCTCAATATTCTTTATCTGCCTGTACCTCCACGTAGGACGTGGACTCTACTACGGATCTTATACCTACACAGAAACATGAAACGTCGGAATTATCCTACTATTTGCTGTAATAGCCACTGCTTTTATAGGTTATGTATTACCATGAGGACAAATATCTTTCTGAGGAGCTACAGTCATCACCAATCTATTATCCGCAATCCCTTACATCGGAACTGACTTAGTCGAATGAATCTGGGGGGGTTTCTCAGTAGATAAAGCCACCCTAACCCGATTTTTCGCTTTCCACTTCTTACTCCCTTTCATCATTGCAGCTATAGCAATAGTACATCTTCTATTTCTTCACGAAACAGGATCAAATAATCCTACAGGAATTCCAGCCAACTCAGATATAATCCCATTCCATCCTTACTATACAATTAAAGACACCCTCGGATTCTTACTAATACTAGCAGCACTACTTATATTAGTATTATTCTCACCTGACCTATTAGGAGACCCCGATAATTACACCCCAGCCAACCCCCTTAATACCCCTCCACATATTAAGCCAGAATGATATTT
>571cTbChile
AACTCAGTCACACATATTTGCCGAGACGTAAATTACGGCTGATTATTACGCTACCTACACGCCAACGGAGCCTCAATATTCTTTATCTGCCTGTACCTCCACGTAGGACGTGGACTCTACTATGGATCTTATACCTACACAGAAACATGAAACGTCGGAATTATCCTACTATTTGCTGTAATAGCCACTGCTTTTATAGGTTATGTATTACCATGAGGACAAATATCTTTCTGAGGAGCTACAGTCATCACCAATCTATTATCCGCAATCCCTTATATCGGAACTGACTTAGTCGAATGAATCTGGGGAGGTTTCTCAGTAGATAAAGCTACCCTAACCCGATTTTTCGCTTTCCACTTCTTACTCCCTTTCATCATTGCAGCTATAGCAATAGTACATCTCCTATTTCTTCACGAAACAGGATCAAATAATCCTACAGGAATTCCAGCCAACTCAGATATAATCCCATTCCATCCCTACTATACAATTAAAGACACCCTCGGATTCTTACTAATACTAGCAGCACTACTTGTATTAGTATTATTCTCACCTGACCTATTAGGAGACCCTGATAATTACACCCCAGCCAACCCCCTTAATACCCCTCCACATATTAAGCCAGAATGATATTT
>572cTbChile
AACTCAGTCACACATATTTGCCGAGACGTAAATTACGGCTGATTATTACGCTACCTACACGCCAACGGAGCCTCAATATTCTTTATCTGCCTGTACCTCCACGTAGGACGTGGACTCTACTACGGATCTTATACCTACACAGAAACATGAAACGTCGGAATTATCCTACTATTTGCTGTAATAGCCACTGCTTTTATAGGTTATGTATTACCATGAGGACAAATATCTTTCTGAGGAGCTACAGTCATCACCAATCTATTATCCGCAATCCCTTACATCGGAACTGACTTAGTCGAATGAATCTGGGGAGGTTTCTCAGTAGATAAAGCCACCCTAACCCGATTTTTCGCTTTCCACTTCTTACTCCCTTTCATCATTGCAGCTATAGCAATAGTACATCTTCTATTTCTTCACGAAACAGGATCAAATAATCCTACAGGAATTCCAGCCAACTCAGATATAATCCCATTCCATCCTTACTATACAATTAAAGACACCCTCGGATTCTTACTAATACTAGCAGCACTACTTATATTAGTATTATTCTCACCTGACCTATTAGGAGACCCCGATAATTACACCCCAGCCAACCCCCTTAATACCCCTCCACATATTAAGCCAGAATGATATTT
>579cTbChile
AACTCAGTCACACATATTTGCCGAGACGTAAATTACGGCTGATTATTACGCTACCTACACGCCAACGGAGCCTCAATATTCTTTATCTGCCTGTACCTCCACGTAGGACGTGGACTCTACTACGGATCTTATACCTACACAGAAACATGAAACGTCGGAATTATCCTACTATTTGCTGTAATAGCCACTGCTTTTATAGGTTATGTATTACCATGAGGACAAATATCTTTCTGAGGAGCTACAGTCATCACCAATCTATTATCCGCAATCCCTTATATCGGAACTGACTTAGTCGAATGAATCTGGGGAGGTTTCTCAGTAGATAAAGCCACCCTAACCCGATTTTTCGCTTTCCACTTCTTACTCCCCTTCATCATTGCAGCTATAGCAATAGTACATCTTCTATTTCTTCACGAAACAGGATCAAATAATCCTACAGGAATTCCAGCCAACTCAGATATAATCCCATTCCATCCTTACTATACAATTAAAGACACCCTCGGATTCTTACTAATACTAGCAGCACTACTTGTATTAGTATTATTCTCACCTGACCTATTAGGAGACCCTGATAATTACACCCCAGCCAACCCCCTTAATACCCCTCCACATATTAAGCCAGAATGATATTT
>587cTbChile
AACTCAGTCACACATATTTGCCGAGACGTAAATTACGGCTGATTATTACGCTACCTACACGCCAACGGAGCCTCAATATTCTTTATCTGCCTGTACCTCCACGTAGGACGTGGACTCTACTATGGATCTTATACCTACACAGAAACATGAAACGTCGGAATTATCCTATTATTTGCTGTAATAGCCACTGCTTTTATAGGTTATGTATTACCATGAGGACAAATATCTTTCTGAGGAGCTACAGTCATCACCAATCTATTATCCGCAATCCCTTATATCGGAACTGACTTAGTCGAATGAATCTGGGGAGGTTTCTCAGTAGATAAAGCCACCCTAACCCGATTTTTCGCTTTCCACTTCTTACTCCCTTTCATCATTGCAGCTATAGCAATAGTACATCTCCTATTTCTTCACGAAACAGGATCAAATAATCCTACAGGAATTCCAGCCAACTCAGATATAATCCCATTCCATCCTTACTATACAATTAAAGACACCCTCGGATTTTTACTAATACTAGCAGCACTACTTGTATTAGTATTATTCTCACCTGACCTATTAGGAGACCCTGATAATTACACCCCAGCCAACCCCCTTAATACCCCTCCACATATTAAGCCAGAATGATATTT
>588cTbChile
AACTCAGTCACACATATTTGCCGAGACGTAAATTACGGCTGATTATTACGCTACCTACACGCCAACGGAGCCTCAATATTCTTTATCTGCCTGTACCTCCACGTAGGACGTGGACTCTACTACGGATCTTATACCTACACAGAAACATGAAACGTCGGAATTATCCTACTATTTGCTGTAATAGCCACTGCTTTTATAGGTTATGTATTACCATGAGGACAAATATCTTTCTGAGGAGCTACAGTCATCACCAATCTATTATCCGCAATCCCTTATATCGGAACTGACTTAGTCGAATGAATCTGGGGAGGTTTCTCAGTAGATAAAGCCACCCTAACCCGATTTTTCGCTTTCCACTTCTTACTCCCCTTCATCATTGCAGCTATAGCAATAGTACATCTTCTATTTCTTCACGAAACAGGATCAAATAATCCTACAGGAATTCCAGCCAACTCAGATATAATCCCATTCCATCCTTACTATACAATTAAAGACACCCTCGGATTCTTACTAATACTAGCAGCACTACTTGTATTAGTATTATTCTCACCTGACCTATTAGGAGACCCTGATAATTACACCCCAGCCAACCCCCTTAATACCCCTCCACATATTAAGCCAGAATGATATTT
>590cTbChile
AACTCAGTCACACATATTTGCCGAGACGTAAATTACGGCTGATTATTACGCTACCTACACGCCAACGGAGCCTCAATATTCTTTATCTGCCTGTACCTCCACGTAGGACGTGGACTCTACTACGGATCTTATACCTACACAGAAACATGAAACGTCGGAATTATCCTACTATTTGCTGTAATAGCCACTGCTTTTATAGGTTATGTATTACCATGAGGACAAATATCTTTCTGAGGAGCTACAGTCATCACCAATCTATTATCCGCAATCCCTTATATCGGAACTGACTTAGTCGAATGAATCTGGGGAGGTTTCTCAGTAGATAAAGCCACCCTAACCCGATTTTTCGCTTTCCACTTCTTACTCCCTTTCATCATTGCAGCTATAGCAATAGTACATCTTCTATTTCTTCACGAAACAGGATCAAATAATCCTACAGGAATTCCAGCCAACTCAGATATAATCCCATTCCATCCTTACTATACAATTAAAGACACCCTCGGATTCTTACTAATACTAGCAGCACTACTTGTATTAGTATTATTCTCACCTGACCTATTAGGAGACCCTGATAATTACACCCCAGCCAACCCCCTTAATACCCCTCCACATATTAAACCAGAATGATATTT
>598cTbChile
AACTCAGTCACACATATTTGCCGAGACGTAAACTACGGCTGATTATTACGCTACCTACACGCCAACGGAGCCTCAATATTCTTTATCTGCCTGTACCTCCACGTAGGACGTGGACTCTACTACGGATCTTATACCTACACAGAAACATGAAACGTCGGAATTATCCTACTATTTGCTGTAATAGCCACTGCTTTTATAGGTTATGTATTACCATGAGGACAAATATCTTTCTGAGGAGCTACAGTCATCACCAATCTATTATCCGCAATCCCTTATATCGGAACTGACTTAGTCGAATGAATCTGGGGAGGTTTCTCAGTAGATAAAGCCACCCTAACCCGATTTTTCGCTTTCCACTTCTTACTCCCTTTCATCATTGCAGCTATAGCAATAGTACATCTTCTATTTCTTCACGAAACAGGATCAAATAATCCTACAGGAATTCCAGCCAACTCAGATATAATCCCATTCCATCCTTACTATACAATTAAAGACACCCTCGGATTCTTACTAATACTAGCAGCACTACTTGTATTAGTATTATTCTCACCTGACCTATTAGGAGACCCTGATAATTACACCCCAGCCAACCCCCTTAATACCCCTCCACATATTAAGCCAGAATGATATTT
>603cTbChile
AACTCAGTCACACATATTTGCCGAGACGTAAATTACGGCTGATTATTACGCTACCTACACGCCAACGGAGCCTCAATATTCTTTATCTGCCTGTACCTCCACGTAGGACGTGGACTCTACTACGGATCTTATACCTACACAGAAACATGAAACGTCGGAATTATCCTACTATTTGCTGTAATAGCCACTGCTTTTATAGGTTATGTATTACCATGAGGACAAATATCTTTCTGAGGAGCTACAGTCATCACCAATCTATTATCCGCAATCCCTTACATCGGAACTGACTTAGTCGAATGAATCTGGGGAGGTTTCTCAGTAGATAAAGCCACCCTAACCCGATTTTTCGCTTTCCACTTCTTACTCCCTTTCATCATTGCAGCTATAGCAATAGTACATCTTCTATTTCTTCACGAAACAGGATCAAATAATCCTACAGGAATTCCAGCCAACTCAGATATAATCCCATTCCATCCTTACTATACAATTAAAGACACCCTCGGATTCTTACTAATACTAGCAGCACTACTTATATTAGTATTATTCTCACCTGACCTATTAGGAGACCCCGATAATTACACCCCAGCCAACCCCCTTAATACCCCTCCACATATTAAGCCAGAATGATATTT
>605cTbChile
AACTCAGTCACACATATTTGCCGAGACGTAAATTACGGCTGATTATTACGCTACCTACACGCCAACGGAGCCTCAATATTCTTTATCTGCCTGTACCTCCACGTAGGACGTGGACTCTACTACGGATCTTATACCTACACAGAAACATGAAACGTCGGAATTATCCTACTATTTGCTGTAATAGCCACTGCTTTTATAGGTTATGTATTACCATGAGGACAAATATCTTTCTGAGGAGCTACAGTCATCACCAATCTATTATCCGCAATCCCTTACATCGGAACTGACTTAGTCGAATGAATCTGGGGAGGTTTCTCAGTAGATAAAGCCACCCTAACCCGATTTTTCGCTTTCCACTTCTTACTCCCTTTCATCATTGCAGCTATAGCAATAGTACATCTTCTATTTCTTCACGAAACAGGATCAAATAATCCTACAGGAATTCCAGCCAACTCAGATATAATCCCATTCCATCCTTACTATACAATTAAAGACACCCTCGGATTCTTACTAATACTAGCAGCACTACTTATATTAGTATTATTCTCACCTGACCTATTAGGAGACCCCGATAATTACACCCCAGCCAACCCCCTTAATACCCCTCCACATATTAAGCCAGAATGATATTT
>606cTbChile
AACTCAGTCACACATATTTGCCGAGACGTAAATTACGGCTGATTATTACGCTACCTACACGCCAACGGAGCCTCAATATTCTTTATCTGCCTGTACCTCCACGTAGGACGTGGACTCTACTACGGATCTTATACCTACACAGAAACATGAAACGTCGGAATTATCCTACTATTTGCTGTAATAGCCACTGCTTTTATAGGTTATGTATTACCATGAGGACAAATATCTTTCTGAGGAGCTACAGTCATCACCAATCTATTATCCGCAATCCCTTATATCGGAACTGACTTAGTCGAATGAATCTGGGGAGGTTTCTCAGTAGATAAAGCCACCCTAACCCGATTTTTCGCTTTCCACTTCTTACTCCCTTTCATCATTGCAGCTATAGCAATAGTACATCTTCTATTTCTTCACGAAACAGGATCAAATAATCCTACAGGAATTCCAGCCAACTCAGATATAATCCCATTCCATCCTTACTATACAATTAAAGACACCCTCGGATTCTTACTAATACTAGCAGCACTACTTGTATTAGTATTATTCTCACCTGACCTATTAGGAGACCCCGATAATTACACCCCAGCCAACCCCCTTAATACCCCTCCACATATTAAGCCAGAATGATATTT
>607cTbChile
AACTCAGTCACACATATTTGCCGAGACGTAAATTACGGCTGATTATTACGCTACCTACACGCCAACGGAGCCTCAATATTCTTTATCTGCCTGTACCTCCACGTAGGACGTGGACTCTACTACGGATCTTATACCTACACAGAAACATGAAACGTCGGAATTATCCTACTATTTGCTGTAATAGCCACTGCTTTTATAGGTTATGTATTACCATGAGGACAAATATCTTTCTGAGGAGCTACAGTCATCACCAATCTATTATCCGCAATCCCTTATATCGGAACTGACTTAGTCGAATGAATCTGGGGAGGTTTCTCAGTAGATAAAGCCACCCTAACCCGATTTTTCGCTTTCCACTTCTTACTCCCTTTCATCATTGCAGCTATAGCAATAGTACATCTTCTATTTCTTCACGAAACAGGATCAAATAATCCTACAGGAATTCCAGCCAACTCAGATATAATCCCATTCCATCCTTACTATACAATTAAAGACACCCTCGGATTCTTACTAATACTAGCAGCACTACTTGTATTAGTATTATTCTCACCTGACCTATTAGGAGACCCTGATAATTACACCCCAGCCAACCCCCTTAATACCCCTCCACATATTAAGCCAGAATGATATTT
>685cTbChile
AACTCAGTCACACATATTTGCCGAGACGTAAATTACGGCTGATTATTACGCTACCTACACGCCAACGGAGCCTCAATATTCTTTATCTGCCTGTACCTCCACGTAGGACGTGGACTCTACTACGGATCTTATACCTACACAGAAACATGAAACGTCGGAATTATCCTACTATTTGCTGTAATAGCCACTGCTTTTATAGGTTATGTATTACCATGAGGACAAATATCTTTCTGAGGAGCTACAGTCATCACCAATCTATTATCCGCAATCCCTTATATCGGAACTGACTTAGTCGAATGAATCTGGGGAGGTTTCTCAGTAGATAAAGCCACCCTAACCCGATTTTTCGCTTTCCACTTCTTACTCCCTTTCATCATTGCAGCTATAGCAATAGTACATCTTCTATTTCTTCACGAAACAGGATCAAATAATCCTACAGGAATTCCAGCCAACTCAGATATAATCCCATTCCATCCTTACTATACAATTAAAGACACCCTCGGATTCTTACTAATACTAGCAGCACTACTTGTATTAGTATTATTCTCACCTGACCTATTAGGAGACCCCGATAATTACACCCCAGCCAACCCCCTTAATACCCCTCCACATATTAAGCCAGAATGATATTT
>688cTbChile
AACTCAGTCACACATATTTGCCGAGACGTAAATTACGGCTGATTATTACGCTACCTACACGCCAACGGAGCCTCAATATTCTTTATCTGCCTGTACCTCCACGTAGGACGTGGACTCTACTACGGATCTTATACCTACACAGAAACATGAAACGTCGGAATTATCCTACTATTTGCTGTAATAGCCACTGCTTTTATAGGTTATGTATTACCATGAGGACAAATATCTTTCTGAGGAGCTACAGTCATCACCAATCTATTATCCGCAATCCCTTACATCGGAACTGACTTAGTCGAATGAATCTGGGGAGGTTTCTCAGTAGATAAAGCCACCCTAACCCGATTTTTCGCTTTCCACTTCTTACTCCCTTTCATCATTGCAGCTATAGCAATAGTACATCTTCTATTTCTTCACGAAACAGGATCAAATAATCCTACAGGAATTCCAGCCAACTCAGATATAATCCCATTCCATCCTTACTATACAATTAAAGACACCCTCGGATTCTTACTAATACTAGCAGTACTACTTGTATTAGTATTATTCTCACCTGACCTATTAGGAGACCCCGATAATTACACCCCAGCCAACCCCCTTAATACCCCTCCACATATTAAGCCAGAATGATATTT
>690cTbChile
AACTCAGTCACACATATTTGCCGAGACGTAAATTACGGCTGATTATTACGCTACCTACACGCCAACGGAGCCTCAATATTCTTTATCTGCCTGTACCTCCACGTAGGACGTGGACTCTACTACGGATCTTATACCTACACAGAAACATGAAACGTCGGAATTATCCTACTATTTGCTGTAATAGCCACTGCTTTTATAGGTTATGTATTACCATGAGGACAAATATCTTTCTGAGGAGCTACAGTCATCACCAATCTATTATCCGCAATCCCTTACATCGGAACTGACTTAGTCGAATGAATCTGGGGAGGTTTCTCAGTAGATAAAGCCACCCTAACCCGATTTTTCGCTTTCCACTTCTTACTCCCTTTCATCATTGCAGCTATAGCAATAGTACATCTTCTATTTCTTCACGAAACAGGATCAAATAATCCTACAGGAATTCCAGCCAACTCAGATATAATCCCATTCCATCCTTACTATACAATTAAAGACACCCTCGGATTCTTACTAATACTAGCAGTACTACTTGTATTAGTATTATTCTCACCTGACCTATTAGGAGACCCCGATAATTACACCCCAGCCAACCCCCTTAATACCCCTCCACATATTAAGCCAGAATGATATTT
>694cTbChile
AACTCAGTCACACATATTTGCCGAGACGTAAATTACGGCTGATTATTACGCTACCTACACGCCAACGGAGCCTCAATATTCTTTATCTGCCTGTACCTCCACGTAGGACGTGGACTCTACTACGGATCTTATACCTACACAGAAACATGAAACGTCGGAATTATCCTACTATTTGCTGTAATAGCCACTGCTTTTATAGGTTATGTATTACCATGAGGACAAATATCTTTCTGAGGAGCTACAGTCATCACCAATCTATTATCCGCAATCCCTTACATCGGAACTGACTTAGTCGAATGAATCTGGGGAGGTTTCTCAGTAGATAAAGCCACCCTAACCCGATTTTTCGCTTTCCACTTCTTACTCCCTTTCATCATTGCAGCTATAGCAATAGTACATCTTCTATTTCTTCACGAAACAGGATCAAATAATCCTACAGGAATTCCAGCCAACTCAGATATAATCCCATTCCATCCTTACTATACAATTAAAGACACCCTCGGATTCTTACTAATACTAGCAGCACTACTTGTATTAGTATTATTCTCACCTGACCTATTAGGAGACCCCGATAATTACACCCCAGCCAACCCCCTTAATACCCCTCCACATATTAAGCCAGAATGATATTT
>696cTbChile
AACTCAGTCACACATATTTGCCGAGACGTAAATTACGGCTGATTATTACGCTACCTACACGCCAACGGAGCCTCAATATTCTTTATCTGCCTGTACCTCCACGTAGGACGTGGACTCTACTATGGATCTTATACCTACACAGAAACATGAAACGTCGGAATTATCCTACTATTTGCTGTAATAGCCACTGCTTTTATAGGTTATGTATTACCATGAGGACAAATATCTTTCTGAGGAGCTACAGTCATCACCAATCTATTATCCGCAATCCCTTATATCGGAACTGACTTAGTCGAATGAATCTGGGGAGGTTTCTCAGTAGATAAAGCCACCCTAACCCGATTTTTCGCTTTCCACTTCTTACTCCCTTTCATCATTGCAGCTATAGCAATAGTACATCTCCTATTTCTTCACGAAACAGGATCAAATAATCCTACAGGAATTCCAGCCAACTCAGATATAATCCCATTCCATCCCTACTATACAATTAAAGACACCCTCGGATTCTTACTAATACTAGCAGCACTACTTGTATTAGTATTATTCTCACCTGACCTATTAGGAGACCCTGATAATTACACCCCAGCCAACCCCCTTAATACCCCTCCACATATTAAGCCAGAATGATATTT
>697cTbChile
AACTCAGTCACACATATTTGCCGAGACGTAAATTACGGCTGATTATTACGCTACCTACACGCCAACGGAGCCTCAATATTCTTTATCTGCCTGTACCTCCACGTAGGACGTGGACTCTACTACGGATCTTATACCTACACAGAAACATGAAACGTCGGAATTATCCTACTATTTGCTGTAATAGCCACTGCTTTTATAGGTTATGTATTACCATGAGGACAAATATCTTTCTGAGGAGCTACAGTCATCACCAATCTATTATCCGCAATCCCTTACATCGGAACTGACTTAGTCGAATGAATCTGGGGAGGTTTCTCAGTAGATAAAGCCACCCTAACCCGATTTTTCGCTTTCCACTTCTTACTCCCTTTCATCATTGCAGCTATAGCAATAGTACATCTTCTATTTCTTCACGAAACAGGATCAAATAATCCTACAGGAATTCCAGCCAACTCAGATATAATCCCATTCCATCCTTACTATACAATTAAAGACACCCTCGGATTCTTACTAATACTAGCAGCACTACTTGTATTAGTATTATTCTCACCTGACCTATTAGGAGACCCCGATAATTACACCCCAGCCAACCCCCTTAATACCCCTCCACATATTAAGCCAGAATGATATTT
>702cTbChile
AACTCAGTCACACATATTTGCCGAGACGTAAATTACGGCTGATTATTACGCTACCTACACGCCAACGGAGCCTCAATATTCTTTATCTGCCTGTACCTCCACGTAGGACGTGGACTCTACTACGGATCTTATACCTACACAGAAACATGAAACGTCGGAATTATCCTACTATTTGCTGTAATAGCCACTGCTTTTATAGGTTATGTATTACCATGAGGACAAATATCTTTCTGAGGAGCTACAGTCATCACCAATCTATTATCCGCAATCCCTTACATCGGAACTGACTTAGTCGAATGAATCTGGGGAGGTTTCTCAGTAGATAAAGCCACCCTAACCCGATTTTTCGCTTTCCACTTCTTACTCCCTTTCATCATTGCAGCTATAGCAATAGTACATCTTCTATTTCTTCACGAAACAGGATCAAATAATCCTACAGGAATTCCAGCCAACTCAGATATAATCCCATTCCATCCTTACTATACAATTAAAGACACCCTCGGATTCTTACTAATACTAGCAGCACTACTTATATTAGTATTATTCTCACCTGACCTATTAGGAGACCCCGATAATTACACCCCAGCCAACCCCCTTAATACCCCTCCACATATTAAGCCAGAATGATATTT
>704cTbChile
AACTCAGTCACACATATTTGCCGAGACGTAAATTACGGCTGATTATTACGCTACCTACACGCCAACGGAGCCTCAATATTCTTTATCTGCCTGTACCTCCACGTAGGACGTGGACTCTACTACGGATCTTATACCTACACAGAAACATGAAACGTCGGAATTATCCTACTATTTGCTGTAATAGCCACTGCTTTTATAGGTTATGTATTACCATGAGGACAAATATCTTTCTGAGGAGCTACAGTCATCACCAATCTATTATCCGCAATCCCTTATATCGGAACTGACTTAGTCGAATGAATCTGGGGAGGTTTCTCAGTAGATAAAGCCACCCTAACCCGATTTTTCGCTTTCCACTTCTTACTCCCTTTCATCATTGCAGCTATAGCAATAGTACATCTTCTATTTCTTCACGAAACAGGATCAAATAATCCTACAGGAATTCCAGCCAACTCAGATATAATCCCATTCCATCCTTACTATACAATTAAAGACACCCTCGGATTCTTACTAATACTAGCAGCACTACTTGTATTAGTATTATTCTCACCTGACCTATTAGGAGACCCTGATAATTACACCCCAGCCAACCCCCTTAATACCCCTCCACATATTAAGCCAGAATGATATTT
>708cTbChile
AACTCAGTCACACATATTTGCCGAGACGTAAATTACGGCTGATTATTACGCTACCTACACGCCAACGGAGCCTCAATATTCTTTATCTGCCTGTACCTCCACGTAGGACGTGGACTCTACTACGGATCTTATACCTACACAGAAACATGAAACGTCGGAATTATCCTACTATTTGCTGTAATAGCCACTGCTTTTATAGGTTATGTATTACCATGAGGACAAATATCTTTCTGAGGAGCTACAGTCATCACCAATCTATTATCCGCAATCCCTTATATCGGAACTGACTTAGTCGAATGAATCTGGGGAGGTTTCTCAGTAGATAAAGCCACCCTAACCCGATTTTTCGCTTTCCACTTCTTACTCCCTTTCATCATTGCAGCTATAGCAATAGTACATCTTCTATTTCTTCACGAAACAGGATCAAATAATCCTACAGGAATTCCAGCCAACTCAGATATAATCCCATTCCATCCTTACTATACAATTAAAGACACCCTCGGATTCTTACTAATACTAGCAGCACTACTTGTATTAGTATTATTCTCACCTGACCTATTAGGAGACCCTGATAATTACACCCCAGCCAACCCCCTTAATACCCCTCCACATATTAAGCCAGAATGATATTT
>710cTbChile
AACTCAGTCACACATATTTGCCGAGACGTAAATTACGGCTGATTATTACGCTACCTACACGCCAACGGAGCCTCAATATTCTTTATCTGCCTGTACCTCCACGTAGGACGTGGACTCTACTACGGATCTTATACCTACACAGAAACATGAAACGTCGGAATTATCCTACTATTTGCTGTAATAGCCACTGCTTTTATAGGTTATGTATTACCATGAGGACAAATATCTTTCTGAGGAGCTACAGTCATCACCAATCTATTATCCGCAATCCCTTACATCGGAACTGACTTAGTCGAATGAATCTGGGGAGGTTTCTCAGTAGATAAAGCCACCCTAACCCGATTTTTCGCTTTCCACTTCTTACTCCCTTTCATCATTGCAGCTATAGCAATAGTACATCTTCTATTTCTTCACGAAACAGGATCAAATAATCCTACAGGAATTCCAGCCAACTCAGATATAATCCCATTCCATCCTTACTATACAATTAAAGACACCCTCGGATTCTTACTAATACTAGCAGCACTACTTATATTAGTATTATTCTCACCTGACCTATTAGGAGACCCCGATAATTACACCCCAGCCAACCCCCTTAATACCCCTCCACATATTAAGCCAGAATGATATTT
>715cTbChile
AACTCAGTCACACATATTTGCCGAGACGTAAATTACGGCTGATTATTACGCTACCTACACGCCAACGGAGCCTCAATATTCTTTATCTGCCTGTACCTCCACGTAGGACGTGGACTCTACTACGGATCTTATACCTACACAGAAACATGAAACGTCGGAATTATCCTACTATTTGCTGTAATAGCCACTGCTTTTATAGGTTATGTATTACCATGAGGACAAATATCTTTCTGAGGAGCTACAGTCATCACCAATCTATTATCCGCAATCCCTTACATCGGAACTGACTTAGTCGAATGAATCTGGGGAGGTTTCTCAGTAGATAAAGCCACCCTAACCCGATTTTTCGCTTTCCACTTCTTACTCCCTTTCATCATTGCAGCTATAGCAATAGTACATCTTCTATTTCTTCACGAAACAGGATCAAATAATCCTACAGGAATTCCAGCCAACTCAGATATAATCCCATTCCATCCTTACTATACAATTAAAGACACCCTCGGATTCTTACTAATACTAGCAGCACTACTTGTATTAGTATTATTCTCACCTGACCTATTAGGAGACCCCGATAATTACACCCCAGCCAACCCCCTTAATACCCCTCCACATATTAAGCCAGAATGATATTT
>720cTbChile
AACTCAGTCACACATATTTGCCGAGACGTAAATTACGGCTGATTATTACGCTACCTACACGCCAACGGAGCCTCAATATTCTTTATCTGCCTGTACCTCCACGTAGGACGTGGACTCTACTACGGATCTTATACCTACACAGAAACATGAAACGTCGGAATTATCCTACTATTTGCTGTAATAGCCACTGCTTTTATAGGTTATGTATTACCATGAGGACAAATATCTTTCTGAGGAGCTACAGTCATCACCAATCTATTATCCGCAATCCCTTACATCGGAACTGACTTAGTCGAATGAATCTGGGGAGGTTTCTCAGTAGATAAAGCCACCCTAACCCGATTTTTCGCTTTCCACTTCTTACTCCCTTTCATCATTGCAGCTATAGCAATAGTACATCTTCTATTTCTTCACGAAACAGGATCAAATAATCCTACAGGAATTCCAGCCAACTCAGATATAATCCCATTCCATCCTTACTATACAATTAAAGACACCCTCGGATTCTTACTAATACTAGCAGCACTACTTATATTAGTATTATTCTCACCTGACCTATTAGGAGACCCCGATAATTACACCCCAGCCAACCCCCTTAATACCCCTCCACATATTAAGCCAGAATGATATTT
>721cTbChile
AATTCAGTCACACATATTTGCCGAGACGTAAATTACGGCTGATTATTACGCTACCTACACGCCAACGGAGCCTCAATATTCTTTATCTGCCTGTACCTCCACGTAGGACGTGGACTCTACTACGGATCTTATACCTACACAGAAACATGAAACGTCGGAATTATCCTACTATTTGCTGTAATAGCCACTGCTTTTATAGGTTATGTATTACCATGAGGACAAATATCTTTCTGAGGAGCTACAGTCATCACCAATCTATTATCCGCAATCCCTTATATCGGAACTGACTTAGTCGAATGAATCTGGGGAGGTTTCTCAGTAGATAAAGCCACCCTAACCCGATTTTTCGCTTTCCACTTCTTACTCCCTTTCATCATTGCAGCTATAGCAATAGTACATCTTCTATTTCTTCACGAAACAGGATCAAACAATCCTACAGGAATTCCAGCCAACTCAGATATAATCCCATTCCATCCTTACTATACAATTAAAGACACCCTCGGATTCTTACTAATACTAGCAGCACTACTTGTATTAGTATTATTCTCACCTGACCTATTAGGAGACCCTGATAATTACACCCCAGCCAACCCCCTTAATACCCCTCCACATATTAAGCCAGAATGATATTT
>728cTbChile
AACTCAGTCACACATATTTGCCGAGACGTAAATTACGGCTGATTATTACGCTACCTACACGCCAACGGAGCCTCAATATTCTTTATCTGCCTGTACCTCCACGTAGGACGTGGACTCTACTACGGATCTTATACCTACACAGAAACATGAAACGTCGGAATTATCCTACTATTTGCTGTAATAGCCACTGCTTTTATAGGTTATGTATTACCATGAGGACAAATATCTTTCTGAGGAGCTACAGTCATCACCAATCTATTATCCGCAATCCCTTATATCGGAACTGACTTAGTCGAATGAATCTGGGGAGGTTTCTCAGTAGATAAAGCCACCCTAACCCGATTTTTCGCTTTCCACTTCTTACTCCCTTTCATCATTGCAGCTATAGCAATAGTACATCTTCTATTTCTTCACGAAACAGGATCAAATAATCCTACAGGAATTCCAGCCAACTCAGATATAATCCCATTCCATCCTTACTATACAATTAAAGACACCCTCGGATTCTTACTAATACTAGCAGCACTACTTGTATTAGTATTATTCTCACCTGACCTATTAGGAGACCCCGATAATTACACCCCAGCCAACCCCCTTAATACCCCTCCACATATTAAGCCAGAATGATATTT
>729cTbChile
AACTCAGTCACACATATTTGCCGAGACGTAAATTACGGCTGATTATTACGCTACCTACACGCCAACGGAGCCTCAATATTCTTTATCTGCCTGTACCTCCACGTAGGACGTGGACTCTACTACGGATCTTATACCTACACAGAAACATGAAACGTCGGAATTATCCTACTATTTGCTGTAATAGCCACTGCTTTTATAGGTTATGTATTACCATGAGGACAAATATCTTTCTGAGGAGCTACAGTCATCACCAATCTATTATCCGCAATCCCTTATATCGGAACTGACTTAGTCGAATGAATCTGGGGAGGTTTCTCAGTAGATAAAGCCACCCTAACCCGATTTTTCGCTTTCCACTTCTTACTCCCTTTCATCATTGCAGCTATAGCAATAGTACATCTTCTATTTCTTCACGAAACAGGATCAAATAATCCTACAGGAATTCCAGCTAACTCAGATATAATCCCATTCCATCCTTACTATACAATTAAAGACACCCTCGGATTCTTACTAATACTAGCAGCACTACTTATATTAGTATTATTCTCACCTGACCTATTAGGAGACCCTGATAATTACACCCCAGCCAACCCCCTTAATACCCCTCCACATATTAAGCCAGAATGATATTT
>730cTbChile
AACTCAGTCACACATATTTGCCGAGACGTAAATTACGGCTGATTATTACGCTACCTACACGCCAACGGAGCCTCAATATTCTTTATCTGCCTGTACCTCCACGTAGGACGTGGACTCTACTATGGATCTTATACCTACACAGAAACATGAAACGTCGGAATTATCCTACTATTTGCTGTAATAGCTACTGCTTTTATAGGTTATGTATTACCATGAGGACAAATATCTTTCTGAGGAGCTACAGTCATCACCAATCTATTATCCGCAATCCCTTATATCGGAACTGACTTAGTCGAATGAATCTGGGGAGGTTTCTCAGTAGATAAAGCCACCCTAACCCGATTTTTCGCTTTCCACTTCTTACTCCCTTTCATCATTGCAGCTATAGCAATAGTACATCTCCTATTTCTTCACGAAACAGGATCAAATAATCCTACAGGAATTCCAGCCAACTCAGATATAATCCCATTCCATCCCTACTATACAATTAAAGACACCCTCGGATTCTTACTAATACTAGCAGCACTACTTGTATTAGTATTATTCTCACCTGACCTATTAGGAGACCCTGATAATTACACCCCAGCCAACCCCCTTAATACCCCTCCACATATTAAGCCAGAATGATATTT
>733cTbChile
AACTCAGTCACACATATTTGCCGAGACGTAAATTACGGCTGATTATTACGCTACCTACACGCCAACGGAGCCTCAATATTCTTTATCTGCCTGTACCTCCACGTAGGACGTGGACTCTACTACGGATCTTATACCTACACAGAAACATGAAACGTCGGAATTATCCTACTATTTGCTGTAATAGCCACTGCTTTTATAGGTTATGTATTACCATGAGGACAAATATCTTTCTGAGGAGCTACAGTCATCACCAATCTATTATCCGCAATCCCTTACATCGGAACTGACTTAGTCGAATGAATCTGGGGAGGTTTCTCAGTAGATAAAGCCACCCTAACCCGATTTTTCGCTTTCCACTTCTTACTCCCTTTCATCATTGCAGCTATAGCAATAGTACATCTTCTATTTCTTCACGAAACAGGATCAAATAATCCTACAGGAATTCCAGCCAACTCAGATATAATCCCATTCCATCCTTACTATACAATTAAAGACACCCTCGGATTCTTACTAATACTAGCAGCACTACTTATATTAGTATTATTCTCACCTGACCTATTAGGAGACCCCGATAATTACACCCCAGCCAACCCCCTTAATACCCCTCCACATATTAAGCCAGAATGATATTT
>736cTbChile
AACTCAGTCACACATATTTGCCGAGACGTAAATTACGGCTGATTATTACGCTACCTACACGCCAACGGAGCCTCAATATTTTTTATCTGCCTGTACCTCCACGTAGGACGTGGACTCTACTACGGATCTTATACCTACACAGAAACATGAAACGTCGGAATTATCCTACTATTTGCTGTAATAGCCACTGCTTTTATAGGTTATGTATTACCATGAGGACAAATATCTTTCTGAGGAGCTACAGTCATCACCAATCTATTATCCGCAATCCCTTACATCGGAACTGACTTAGTCGAATGAATCTGGGGAGGTTTCTCAGTAGATAAAGCCACCCTAACCCGATTTTTCGCTTTCCACTTCTTACTCCCTTTCATCATTGCAGCTATAGCAATAGTACATCTTCTATTTCTTCACGAAACAGGATCAAATAATCCTACAGGAATTCCAGCCAACTCAGATATAATCCCATTCCATCCTTACTATACAATTAAAGACACCCTCGGATTCTTACTAATACTAGCAGCACTACTTGTATTAGTATTATTCTCACCTGACCTATTAGGAGACCCCGATAATTACACCCCAGCCAACCCCCTTAATACCCCTCCACATATTAAGCCAGAATGATATTT
>737cTbChile
AACTCAGTCACACATATTTGCCGAGACGTAAATTACGGCTGATTATTACGCTACCTACACGCCAACGGAGCCTCAATATTCTTTATCTGCCTGTACCTCCACGTAGGACGTGGACTCTACTATGGATCTTATACCTACACAGAAACATGAAACGTCGGAATTATCCTATTATTTGCTGTAATAGCCACTGCTTTTATAGGTTATGTATTACCATGAGGACAAATATCTTTCTGAGGAGCTACAGTCATCACCAATCTATTATCCGCAATCCCTTATATCGGAACTGACTTAGTCGAATGAATCTGGGGAGGTTTCTCAGTAGATAAAGCCACCCTAACCCGATTTTTCGCTTTCCACTTCTTACTCCCTTTCATCATTGCAGCTATAGCAATAGTACATCTCCTATTTCTTCACGAAACAGGATCAAATAATCCTACAGGAATTCCAGCCAACTCAGATATAATCCCATTCCATCCTTACTATACAATTAAAGACACCCTCGGATTTTTACTAATACTAGCAGCACTACTTGTATTAGTATTATTCTCACCTGACCTATTAGGAGACCCTGATAATTACACCCCAGCCAACCCCCTTAATACCCCTCCACATATTAAGCCAGAATGATATTT
>738cTbChile
AACTCAGTCACACATATTTGCCGAGACGTAAACTACGGCTGATTATTACGCTACCTACACGCCAACGGAGCCTCAATATTCTTTATCTGCCTGTACCTCCACGTAGGACGTGGACTCTACTACGGATCTTATACCTACACAGAAACATGAAACGTCGGAATTATCCTACTATTTGCTGTAATAGCCACTGCTTTTATAGGTTATGTATTACCATGAGGACAAATATCTTTCTGAGGAGCTACAGTCATCACCAATCTATTATCCGCAATCCCTTATATCGGAACTGACTTAGTCGAATGAATCTGGGGAGGTTTCTCAGTAGATAAAGCCACCCTAACCCGATTTTTCGCTTTCCACTTCTTACTCCCTTTCATCATTGCAGCTATAGCAATAGTACATCTTCTATTTCTTCACGAAACAGGATCAAATAATCCTACAGGAATTCCAGCCAACTCAGATATAATCCCATTCCATCCTTACTATACAATTAAAGACACCCTCGGATTCTTACTAATACTAGCAGCACTACTTGTATTAGTATTATTCTCACCTGACCTATTAGGAGACCCTGATAATTACACCCCAGCCAACCCCCTTAATACCCCTCCACATATTAAGCCAGAATGATATTT
>742cTbChile
AACTCAGTCACACATATTTGCCGAGACGTAAATTACGGCTGATTATTACGCTACCTACACGCCAACGGAGCCTCAATATTCTTTATCTGCCTGTACCTCCACGTAGGACGTGGACTCTACTACGGATCTTATACCTACACAGAAACATGAAACGTCGGAATTATCCTACTATTTGCTGTAATAGCCACTGCTTTTATAGGTTATGTATTACCATGAGGACAAATATCTTTCTGAGGAGCTACAGTCATCACCAATCTATTATCCGCAATCCCTTACATCGGAACTGACTTAGTCGAATGAATCTGGGGAGGTTTCTCAGTAGATAAAGCCACCCTAACCCGATTTTTCGCTTTCCACTTCTTACTCCCTTTCATCATTGCAGCTATAGCAATAGTACATCTTCTATTTCTTCACGAAACAGGATCAAATAATCCTACAGGAATTCCAGCCAACTCAGATATAATCCCATTCCATCCTTACTATACAATTAAAGACACCCTCGGATTCTTACTAATACTAGCAGCACTACTTGTATTAGTATTATTCTCACCTGACCTATTAGGAGACCCCGATAATTACACCCCAGCCAACCCCCTTAATACCCCTCCACATATTAAGCCAGAATGATATTT
>743cTbChile
AACTCAGTCACACATATTTGCCGAGACGTAAATTACGGCTGATTATTACGCTACCTACACGCCAACGGAGCCTCAATATTCTTTATCTGCCTGTACCTCCACGTAGGACGTGGACTCTACTACGGATCTTATACCTACACAGAAACATGAAACGTCGGAATTATCCTACTATTTGCTGTAATAGCCACTGCTTTTATAGGTTATGTATTACCATGAGGACAAATATCTTTCTGAGGAGCTACAGTCATCACCAATCTATTATCCGCAATCCCTTATATCGGAACTGACTTAGTCGAATGAATCTGGGGAGGTTTCTCAGTAGATAAAGCCACCCTAACCCGATTTTTCGCTTTCCACTTCTTACTCCCTTTCATCATTGCAGCTATAGCAATAGTACATCTTCTATTCCTTCACGAAACAGGATCAAATAATCCTACAGGAATTCCAGCCAACTCAGATATAATCCCATTCCATCCTTACTATACAATTAAAGACACCCTCGGATTCTTACTAATACTAGCAGCACTACTTGTATTAGTATTATTCTCACCTGACCTATTAGGAGACCCTGATAATTACACCCCAGCCAACCCCCTTAATACCCCTCCACATATTAAGCCAGAATGATATTT
>744cTbChile
AACTCAGTCACACATATTTGCCGAGACGTAAATTACGGCTGATTATTACGCTACCTACACGCCAACGGAGCCTCAATATTCTTTATCTGCCTGTACCTCCACGTAGGACGTGGACTCTACTACGGATCTTATACCTACACAGAAACATGAAACGTCGGAATTATCCTACTATTTGCTGTAATAGCCACTGCTTTTATAGGTTATGTATTACCATGAGGACAAATATCTTTCTGAGGAGCTACAGTCATCACCAATCTATTATCCGCAATCCCTTATATCGGAACTGACTTAGTCGAATGAATCTGGGGAGGTTTCTCAGTAGATAAAGCCACCCTAACCCGATTTTTCGCTTTCCACTTCTTACTCCCCTTCATCATTGCAGCTATAGCAATAGTACATCTTCTATTTCTTCACGAAACAGGATCAAATAATCCTACAGGAATTCCAGCCAACTCAGATATAATCCCATTCCATCCTTACTATACAATTAAAGACACCCTCGGATTCTTACTAATACTAGCAGCACTACTTGTATTAGTATTATTCTCACCTGACCTATTAGGAGACCCTGATAATTACACCCCAGCCAACCCCCTTAATACCCCTCCACATATTAAGCCAGAATGATATTT
>745cTbChile
AACTCAGTCACACATATTTGCCGAGACGTAAATTACGGCTGATTATTACGCTACCTACACGCCAACGGAGCCTCAATATTCTTTATCTGCCTGTACCTCCACGTAGGACGTGGACTCTACTACGGATCTTATACCTACACAGAAACATGAAACGTCGGAATTATCCTACTATTTGCTGTAATAGCCACTGCTTTTATAGGTTATGTATTACCATGAGGACAAATATCTTTCTGAGGAGCTACAGTCATCACCAATCTATTATCCGCAATCCCTTACATCGGAACTGACTTAGTCGAATGAATCTGGGGAGGTTTCTCAGTAGATAAAGCCACCCTAACCCGATTTTTCGCTTTCCACTTCTTACTCCCTTTCATCATTGCAGCTATAGCAATAGTACATCTTCTATTTCTTCACGAAACAGGATCAAATAATCCTACAGGAATTCCAGCCAACTCAGATATAATCCCATTCCATCCTTACTATACAATTAAAGACACCCTCGGATTCTTACTAATACTAGCAGCACTACTTATATTAGTATTATTCTCACCTGACCTATTAGGAGACCCCGATAATTACACCCCAGCCAACCCCCTTAATACCCCTCCACATATTAAGCCAGAATGATATTT
>747cTbChile
AACTCAGTCACACATATTTGCCGAGACGTAAATTACGGCTGATTATTACGCTACCTACACGCCAACGGAGCCTCAATATTCTTTATCTGCCTGTACCTCCACGTAGGACGTGGACTCTACTACGGATCTTATACCTACACAGAAACATGAAACGTCGGAATTATCCTACTATTTGCTGTAATAGCCACTGCTTTTATAGGTTATGTATTACCATGAGGACAAATATCTTTCTGAGGAGCTACAGTCATCACCAATCTATTATCCGCAATCCCTTATATCGGAACTGACTTAGTCGAATGAATCTGGGGAGGTTTCTCAGTAGATAAAGCCACCCTAACCCGATTTTTCGCTTTCCACTTCTTACTCCCCTTCATCATTGCAGCTATAGCAATAGTACATCTTCTATTTCTTCACGAAACAGGATCAAATAATCCTACAGGAATTCCAGCCAACTCAGATATAATCCCATTCCATCCTTACTATACAATTAAAGACACCCTCGGATTCTTACTAATACTAGCAGCACTACTTGTATTAGTATTATTCTCACCTGACCTATTAGGAGACCCTGATAATTACACCCCAGCCAACCCCCTTAATACCCCTCCACATATTAAGCCAGAATGATATTT
>750cTbChile
AACTCAGTCACACATATTTGCCGAGACGTAAATTACGGCTGATTATTACGCTACCTACACGCCAACGGAGCCTCAATATTCTTTATCTGCCTGTACCTCCACGTAGGACGTGGACTCTACTATGGATCTTATACCTACACAGAAACATGAAACGTCGGAATTATCCTACTATTTGCTGTAATAGCCACTGCTTTTATAGGTTATGTATTACCATGAGGACAAATATCTTTCTGAGGAGCTACAGTCATCACCAATCTATTATCCGCAATCCCTTATATCGGAACTGACTTAGTCGAATGAATCTGGGGAGGTTTCTCAGTAGATAAAGCCACCCTAACCCGATTTTTCGCTTTCCACTTCTTACTCCCTTTCATCATTGCAGCTATAGCAATAGTACATCTCCTATTTCTTCACGAAACAGGATCAAATAATCCTACAGGAATTCCAGCCAACTCAGATATAATCCCATTCCATCCCTACTATACAATTAAAGACACCCTCGGATTCTTACTAATACTAGCAGCACTACTTGTATTAGTATTATTCTCACCTGACCTATTAGGAGACCCTGATAATTACACCCCAGCCAACCCCCTTAATACCCCTCCACATATTAAGCCAGAATGATATTT
>753cTbChile
AACTCAGTCACACATATTTGCCGAGACGTAAATTACGGCTGATTATTACGCTACCTACACGCCAACGGAGCCTCAATATTCTTTATCTGCCTGTACCTCCACGTAGGACGTGGACTCTACTACGGATCTTATACCTACACAGAAACATGAAACGTCGGAATTATCCTACTATTTGCTGTAATAGCCACTGCTTTTATAGGTTATGTATTACCATGAGGACAAATATCTTTCTGAGGAGCTACAGTCATCACCAATCTATTATCCGCAATCCCTTATATCGGAACTGACTTAGTCGAATGAATCTGGGGAGGTTTCTCAGTAGATAAAGCCACCCTAACCCGATTTTTCGCTTTCCACTTCTTACTCCCTTTCATCATTGCAGCTATAGCAATAGTACATCTTCTATTTCTTCACGAAACAGGATCAAATAATCCTACAGGAATTCCAGCCAACTCAGATATAATCCCATTCCATCCTTACTATACAATTAAAGACACCCTCGGATTCTTACTAATACTAGCAGCACTACTTGTATTAGTATTATTCTCACCTGACCTATTAGGAGACCCTGATAATTACACCCCAGCCAACCCCCTTAATACCCCTCCACATATTAAGCCAGAATGATATTT
>756cTbChile
AACTCAGTCACACATATTTGCCGAGACGTAAATTACGGCTGATTATTACGCTACCTACACGCCAACGGAGCCTCAATATTCTTTATCTGCCTGTACCTCCACGTAGGACGTGGACTCTACTATGGATCTTATACCTACACAGAAACATGAAACGTCGGAATTATCCTACTATTTGCTGTAATAGCCACTGCTTTTATAGGTTATGTATTACCATGAGGACAAATATCTTTCTGAGGAGCTACAGTCATCACCAATCTATTATCCGCAATCCCTTATATCGGAACTGACTTAGTCGAATGAATCTGGGGAGGTTTCTCAGTAGATAAAGCTACCCTAACCCGATTTTTCGCTTTCCACTTCTTACTCCCTTTCATCATTGCAGCTATAGCAATAGTACATCTCCTATTTCTTCACGAAACAGGATCAAATAATCCTACAGGAATTCCAGCCAACTCAGATATAATCCCATTCCATCCCTACTATACAATTAAAGACACCCTCGGATTCTTACTAATACTAGCAGCACTACTTGTATTAGTATTATTCTCACCTGACCTATTAGGAGACCCTGATAATTACACCCCAGCCAACCCCCTTAATACCCCTCCACATATTAAGCCAGAATGATATTT
>758cTbChile
AACTCAGTCACACATATTTGCCGAGACGTAAATTACGGCTGATTATTACGCTACCTACACGCCAACGGAGCCTCAATATTCTTTATCTGCCTGTACCTCCACGTAGGACGTGGACTCTACTACGGATCTTATACCTACACAGAAACATGAAACGTCGGAATTATCCTACTATTTGCTGTAATAGCCACTGCTTTTATAGGTTATGTATTACCATGAGGACAAATATCTTTCTGAGGAGCTACAGTCATCACCAATCTATTATCCGCAATCCCTTACATCGGAACTGACTTAGTCGAATGAATCTGAGGAGGTTTCTCAGTAGATAAAGCCACCCTAACCCGATTTTTCGCTTTCCACTTCTTACTCCCTTTCATCATTGCAGCTATAGCAATAGTACATCTTCTATTTCTTCACGAAACAGGATCAAATAATCCTACAGGAATTCCAGCCAACTCAGATATAATCCCATTCCATCCTTACTATACAATTAAAGACACCCTCGGATTCTTACTAATACTAGCAGCACTACTTATATTAGTATTATTCTCACCTGACCTATTAGGAGACCCCGATAATTACACCCCAGCCAACCCCCTTAATACCCCTCCACATATTAAGCCAGAATGATATTT
>762cTbChile
AACTCAGTCACACATATTTGCCGAGACGTAAATTACGGCTGATTATTACGCTACCTACACGCCAACGGAGCCTCAATATTCTTTATCTGCCTGTACCTCCACGTAGGACGTGGACTCTACTACGGATCTTATACCTACACAGAAACATGAAACGTCGGAATTATCCTACTATTTGCTGTAATAGCCACTGCTTTTATAGGTTATGTATTACCATGAGGACAAATATCTTTCTGAGGAGCTACAGTCATCACCAATCTATTATCCGCAATCCCTTATATCGGAACTGACTTAGTCGAATGAATCTGGGGAGGTTTCTCAGTAGATAAAGCCACCCTAACCCGATTTTTCGCTTTCCACTTCTTACTCCCCTTCATCATTGCAGCTATAGCAATAGTACATCTTCTATTTCTTCACGAAACAGGATCAAATAATCCTACAGGAATTCCAGCCAACTCAGATATAATCCCATTCCATCCTTACTATACAATTAAAGACACCCTCGGATTCTTACTAATACTAGCAGCACTACTTGTATTAGTATTATTCTCACCTGACCTATTAGGAGACCCTGATAATTACACCCCAGCCAACCCCCTTAATACCCCTCCACATATTAAGCCAGAATGATATTT
>763cTbChile
AACTCAGTCACACATATTTGCCGAGACGTAAATTACGGCTGATTATTACGCTACCTACACGCCAACGGAGCCTCAATATTCTTTATCTGCCTGTACCTCCACGTAGGACGTGGACTCTACTACGGATCTTATACCTACACAGAAACATGAAACGTCGGAATTATCCTACTATTTGCTGTAATAGCCACTGCTTTTATAGGTTATGTATTACCATGAGGACAAATATCTTTCTGAGGAGCTACAGTCATCACCAATCTATTATCCGCAATCCCTTATATCGGAACTGACTTAGTCGAATGAATCTGGGGAGGTTTCTCAGTAGATAAAGCCACCCTAACCCGATTTTTCGCTTTCCACTTCTTACTCCCTTTCATCATTGCAGCTATAGCAATAGTACATCTTCTATTTCTTCACGAAACAGGATCAAATAATCCTACAGGAATTCCAGCCAACTCAGATATAATCCCATTCCATCCTTACTATACAATTAAAGACACCCTCGGATTCTTACTAATACTAGCAGCACTACTTGTATTAGTATTATTCTCACCTGACCTATTAGGAGACCCTGATAATTACACCCCAGCCAACCCCCTTAATACCCCTCCACATATTAAGCCAGAATGATATTT
>764cTbChile
AACTCAGTCACACATATTTGCCGAGACGTAAATTACGGCTGATTATTACGCTACCTACACGCCAACGGAGCCTCAATATTCTTTATCTGCCTGTACCTCCACGTAGGACGTGGACTCTACTACGGATCTTATACCTACACAGAAACATGAAACGTCGGAATTATCCTACTATTTGCTGTAATAGCCACTGCTTTTATAGGTTATGTATTACCATGAGGACAAATATCTTTCTGAGGAGCTACAGTCATCACCAATCTATTATCCGCAATCCCTTATATCGGAACTGACTTAGTCGAATGAATCTGGGGAGGTTTCTCAGTAGATAAAGCCACCCTAACCCGATTTTTCGCTTTCCACTTCTTACTCCCTTTCATCATTGCAGCTATAGCAATAGTACATCTTCTATTTCTTCACGAAACAGGATCAAATAATCCTACAGGAATTCCAGCCAACTCAGATATAATCCCATTCCATCCTTACTATACAATTAAAGACACCCTCGGATTCTTACTAATACTAGCAGCACTACTTGTATTAGTATTATTCTCACCTGACCTATTAGGAGACCCCGATAATTACACCCCAGCCAACCCCCTTAATACCCCTCCACATATTAAGCCAGAATGATATTT
>765cTbChile
AACTCAGTCACACATATTTGCCGAGACGTAAATTACGGCTGATTATTACGCTACTTACACGCCAACGGAGCCTCAATATTCTTTATCTGCCTGTACCTCCACGTCGGACGTGGACTCTACTATGGATCTTATACCTACACAGAAACATGAAACGTCGGAATTATCCTACTATTTGCTGTAATAGCCACTGCTTTTATAGGTTATGTATTACCATGAGGACAAATATCTTTCTGAGGAGCTACAGTCATCACCAATCTATTATCCGCAATCCCTTATATCGGAACTGACTTAGTCGAATGAATCTGGGGAGGTTTCTCAGTAGATAAAGCCACCCTAACCCGATTTTTCGCTTTCCACTTCTTACTCCCTTTCATCATTGCAGCTATAGCAATAGTACATCTCCTGTTTCTTCACGAAACAGGATCAAATAATCCTACAGGAATTCCAGCCAACTCAGATATAATCCCATTCCATCCCTACTATACAATTAAAGACACCCTCGGATTCTTACTAATACTAGCAGCACTACTTGTATTAGTATTATTCTCACCTGACCTATTAGGAGACCCTGATAATTACACCCCAGCCAACCCCCTTAATACCCCTCCACATATTAAGCCAGAATGATATTT
>766cTbChile
AACTCAGTCACACATATTTGCCGAGACGTAAATTACGGCTGATTATTACGCTACCTACACGCCAACGGAGCCTCAATATTCTTTATCTGCCTGTACCTCCACGTAGGACGTGGACTCTACTACGGATCTTATACCTACACAGAAACATGAAACGTCGGAATTATCCTACTATTTGCTGTAATAGCCACTGCTTTTATAGGTTATGTATTACCATGAGGACAAATATCTTTCTGAGGAGCTACAGTCATCACCAATCTATTATCCGCAATCCCTTATATCGGAACTGACTTAGTCGAATGAATCTGGGGAGGTTTCTCAGTAGATAAAGCCACCCTAACCCGATTTTTCGCTTTCCACTTCTTACTCCCTTTCATCATTGCAGCTATAGCAATAGTACATCTTCTATTTCTTCACGAAACAGGATCAAATAATCCTACAGGAATTCCAGCCAACTCAGATATAATCCCATTCCATCCTTACTATACAATTAAAGACACCCTCGGATTCTTACTAATACTAGCAGCACTACTTGTATTAGTATTATTCTCACCTGACCTATTAGGAGACCCTGATAATTACACCCCAGCCAACCCCCTTAATACCCCTCCACATATTAAGCCAGAATGATATTT
>768cTbChile
AACTCAGTCACACATATTTGCCGAGACGTAAATTACGGCTGATTATTACGCTACCTACACGCCAACGGAGCCTCAATATTCTTTATCTGCCTGTACCTCCACGTAGGACGTGGACTCTACTACGGATCTTATACCTACACAGAAACATGAAACGTCGGAATTATCCTACTATTTGCTGTAATAGCCACTGCTTTTATAGGTTATGTATTACCATGAGGACAAATATCTTTCTGAGGAGCTACAGTCATCACCAATCTATTATCCGCAATCCCTTATATCGGAACTGACTTAGTCGAATGAATCTGGGGAGGTTTCTCAGTAGATAAAGCCACCCTAACCCGATTTTTCGCTTTCCACTTCTTACTCCCTTTCATCATTGCAGCTATAGCAATAGTACATCTTCTATTTCTTCACGAAACAGGATCAAATAATCCTACAGGAATTCCAGCCAACTCAGATATAATCCCATTCCATCCTTACTATACAATTAAAGACACCCTCGGATTCTTACTAATACTAGCAGCACTACTTGTATTAGTATTATTCTCACCTGACCTATTAGGAGACCCTGATAATTACACCCCAGCCAACCCCCTTAATACCCCTCCACATATTAAGCCAGAATGATATTT
>770cTbChile
AACTCAGTCACACATATTTGCCGAGACGTAAATTACGGCTGATTATTACGCTACCTACACGCCAACGGAGCCTCAATATTCTTTATCTGCCTGTACCTCCACGTAGGACGTGGACTCTACTACGGATCTTATACCTACACAGAAACATGAAACGTCGGAATTATCCTACTATTTGCTGTAATAGCCACTGCTTTTATAGGTTATGTATTACCATGAGGACAAATATCTTTCTGAGGAGCTACAGTCATCACCAATCTATTATCCGCAATCCCTTACATCGGAACTGACTTAGTCGAATGAATCTGGGGAGGTTTCTCAGTAGATAAAGCCACCCTAACCCGATTTTTCGCTTTCCACTTCTTACTCCCTTTCATCATTGCAGCTATAGCAATAGTACATCTTCTATTTCTTCACGAAACAGGATCAAATAATCCTACAGGAATTCCAGCCAACTCAGATATAATCCCATTCCATCCTTACTATACAATTAAAGACACCCTCGGATTCTTACTAATACTAGCAGCACTACTTATATTAGTATTATTCTCACCTGACCTATTAGGAGACCCCGATAATTACACCCCAGCCAACCCCCTTAATACCCCTCCACATATTAAGCCAGAATGATATTT
>771cTbChile
AACTCAGTCACACATATTTGCCGAGACGTAAATTACGGCTGATTATTACGCTACCTACACGCCAACGGAGCCTCAATATTCTTTATCTGCCTGTACCTCCACGTAGGACGTGGACTCTACTACGGATCTTATACCTACACAGAAACATGAAACGTCGGAATTATCCTACTATTTGCTGTAATAGCCACTGCTTTTATAGGTTATGTATTACCATGAGGACAAATATCTTTCTGAGGAGCTACAGTCATCACCAATCTATTATCCGCAATCCCTTATATCGGAACTGACTTAGTCGAATGAATCTGGGGAGGTTTCTCAGTAGATAAAGCCACCCTAACCCGATTTTTCGCTTTCCACTTCTTACTCCCTTTCATCATTGCAGCTATAGCAATAGTACATCTTCTATTTCTTCACGAAACAGGATCAAATAATCCTACAGGAATTCCAGCCAACTCAGATATAATCCCATTCCATCCTTACTATACAATTAAAGACACCCTCGGATTCTTACTAATACTAGCAGCACTACTTGTATTAGTATTATTCTCACCTGACCTATTAGGAGACCCTGATAATTACACCCCAGCCAACCCCCTTAATACCCCTCCACATATTAAGCCAGAATGATATTT
>774cTbChile
AACTCAGTCACACATATTTGCCGAGACGTAAATTACGGCTGATTATTACGCTACCTACACGCCAACGGAGCCTCAATATTCTTTATCTGCCTGTACCTCCACGTAGGACGTGGACTCTACTACGGATCTTATACCTACACAGAAACATGAAACGTCGGAATTATCCTACTATTTGCTGTAATAGCCACTGCTTTTATAGGTTATGTATTACCATGAGGACAAATATCTTTCTGAGGAGCTACAGTCATCACCAATCTATTATCCGCAATCCCTTACATCGGAACTGACTTAGTCGAATGAATCTGGGGAGGTTTCTCAGTAGATAAAGCCACCCTAACCCGATTTTTCGCTTTCCACTTCTTACTCCCTTTCATCATTGCAGCTATAGCAATAGTACATCTTCTATTTCTTCACGAAACAGGATCAAATAATCCTACAGGAATTCCAGCCAACTCAGATATAATCCCATTCCATCCTTACTATACAATTAAAGACACCCTCGGATTCTTACTAATACTAGCAGCACTACTTATATTAGTATTATTCTCACCTGACCTATTAGGAGACCCCGATAATTACACCCCAGCCAACCCCCTTAATACCCCTCCACATATTAAGCCAGAATGATATTT
>775cTbChile
AACTCAGTCACACATATTTGCCGAGACGTAAATTACGGCTGATTATTACGCTACCTACACGCCAACGGAGCCTCAATATTCTTTATCTGCCTGTACCTCCACGTAGGACGTGGACTCTACTACGGATCTTATACCTACACAGAAACATGAAACGTCGGAATTATCCTACTATTTGCTGTAATAGCCACTGCTTTTATAGGTTATGTATTACCATGAGGACAAATATCTTTCTGAGGAGCTACAGTCATCACCAATCTATTATCCGCAATCCCTTATATCGGAACTAACTTAGTCGAATGAATCTGGGGAGGTTTCTCAGTAGATAAAGCCACCCTAACCCGATTTTTCGCTTTCCACTTCTTACTCCCTTTCATCATTGCAGCTATAGCAATAGTACATCTTCTATTTCTTCACGAAACAGGATCAAATAATCCTACAGGAATTCCAGCCAACTCAGATATAATCCCATTCCATCCTTACTATACAATTAAAGACACCCTCGGATTCTTACTAATACTAGCAGCACTACTTGTATTAGTATTATTCTCACCTGACCTATTAGGAGACCCCGATAATTACACCCCAGCCAACCCCCTTAATACCCCTCCACATATTAAGCCAGAATGATATTT
>777cTbChile
AACTCAGTCACACATATTTGCCGAGACGTAAATTACGGCTGATTATTACGCTACCTACACGCCAACGGAGCCTCAATATTCTTTATCTGCCTGTACCTCCACGTAGGACGTGGACTCTACTATGGATCTTATACCTACACAGAAACATGAAACGTCGGAATTATCCTATTATTTGCTGTAATAGCCACTGCTTTTATAGGTTATGTATTACCATGAGGACAAATATCTTTCTGAGGAGCTACAGTCATCACCAATCTATTATCCGCAATCCCTTATATCGGAACTGACTTAGTCGAATGAATCTGGGGAGGTTTCTCAGTAGATAAAGCCACCCTAACCCGATTTTTCGCTTTCCACTTCTTACTCCCTTTCATCATTGCAGCTATAGCAATAGTACATCTCCTATTTCTTCACGAAACAGGATCAAATAATCCTACAGGAATTCCAGCCAACTCAGATATAATCCCATTCCATCCTTACTATACAATTAAAGACACCCTCGGATTTTTACTAATACTAGCAGCACTACTTGTATTAGTATTATTCTCACCTGACCTATTAGGAGACCCTGATAATTACACCCCAGCCAACCCCCTTAATACCCCTCCACATATTAAGCCAGAATGATATTT
>784cTbChile
AACTCAGTCACACATATTTGCCGAGACGTAAATTACGGCTGATTATTACGCTACCTACACGCCAACGGAGCCTCAATATTCTTTATCTGCCTGTACCTCCACGTAGGACGTGGACTCTACTATGGATCTTATACCTACACAGAAACATGAAACGTCGGAATTATCCTACTATTTGCTGTAATAGCCACTGCTTTTATAGGTTATGTATTACCATGAGGACAAATATCTTTCTGAGGAGCTACAGTCATCACCAATCTATTATCCGCAATCCCTTATATCGGAACTGACTTAGTCGAATGAATCTGGGGAGGTTTCTCAGTAGATAAAGCTACCCTAACCCGATTTTTCGCTTTCCACTTCTTACTCCCTTTCATCATTGCAGCTATAGCAATAGTACATCTCCTATTTCTTCACGAAACAGGATCAAATAATCCTACAGGAATTCCAGCCAACTCAGATATAATCCCATTCCATCCCTACTATACAATTAAAGACACCCTCGGATTCTTACTAATACTAGCAGCACTACTTGTATTAGTATTATTCTCACCTGACCTATTAGGAGACCCTGATAATTACACCCCAGCCAACCCCCTTAATACCCCTCCACATATTAAGCCAGAATGATATTT
>789cTbChile
AACTCAGTCACACATATTTGCCGAGACGTAAATTACGGCTGATTATTACGCTACCTACACGCCAACGGAGCCTCAATATTCTTTATCTGCCTGTACCTCCACGTAGGACGTGGACTCTACTACGGATCTTATACCTACACAGAAACATGAAACGTCGGAATTATCCTACTATTTGCTGTAATAGCCACTGCTTTTATAGGTTATGTATTACCATGAGGACAAATATCTTTCTGAGGAGCTACAGTCATCACCAATCTATTATCCGCAATCCCTTACATCGGAACTGACTTAGTCGAATGAATCTGGGGAGGTTTCTCAGTAGATAAAGCCACCCTAACCCGATTTTTCGCTTTCCACTTCTTACTCCCTTTCATCATTGCAGCTATAGCAATAGTACATCTTCTATTTCTTCACGAAACAGGATCAAATAATCCTACAGGAATTCCAGCCAACTCAGATATAATCCCATTCCATCCTTACTATACAATTAAAGACACCCTCGGATTCTTACTAATACTAGCAGCACTACTTATATTAGTATTATTCTCACCTGACCTATTAGGAGACCCCGATAATTACACCCCAGCCAACCCCCTTAATACCCCTCCACATATTAAGCCAGAATGATATTT
>792cTbChile
AACTCAGTCACACATATTTGCCGAGACGTAAATTACGGCTGATTATTACGCTACCTACACGCCAACGGAGCCTCAATATTCTTTATCTGCCTGTACCTCCACGTAGGACGTGGACTCTACTACGGATCTTATACCTACACAGAAACATGAAACGTCGGAATTATCCTACTATTTGCTGTAATAGCCACTGCTTTTATAGGTTATGTATTACCATGAGGACAAATATCTTTCTGAGGAGCTACAGTCATCACCAATCTATTATCCGCAATCCCTTATATCGGAACTGACTTAGTCGAATGAATCTGGGGAGGTTTCTCAGTAGATAAAGCCACCCTAACCCGATTTTTCACTTTCCACTTCTTACTCCCTTTCATCATTGCAGCTATAGCAATAGTACATCTTCTATTTCTTCACGAAACAGGATCAAATAATCCTACAGGAATTCCAGCCAACTCAGATATAATCCCATTCCATCCTTACTATACAATTAAAGACACCCTCGGATTCTTACTAATACTAGCAGCACTACTTGTATTAGTATTATTCTCACCTGACCTATTAGGAGACCCTGATAATTACACCCCAGCCAACCCCCTTAATACCCCTCCACATATTAAGCCAGAATGATATTT
>793cTbChile
AACTCAGTCACACATATTTGCCGAGACGTAAATTACGGCTGATTATTACGCTACCTACACGCCAACGGAGCCTCAATATTCTTTATCTGCCTGTACCTCCACGTAGGACGTGGACTCTACTACGGATCTTATACCTACACAGAAACATGAAACGTCGGAATTATCCTACTATTTGCTGTAATAGCCACTGCTTTTATAGGTTATGTATTACCATGAGGACAAATATCTTTCTGAGGAGCTACAGTCATCACCAATCTATTATCCGCAATCCCTTACATCGGAACTGACTTAGTCGAATGAATCTGGGGAGGTTTCTCAGTAGATAAAGCCACCCTAACCCGATTTTTCGCTTTCCACTTCTTACTCCCTTTCATCATTGCAGCTATAGCAATAGTACATCTTCTATTTCTTCACGAAACAGGATCAAATAATCCTACAGGAATTCCAGCCAACTCAGATATAATCCCATTCCATCCTTACTATACAATTAAAGACACCCTCGGATTCTTACTAATACTAGCAGCACTACTTATATTAGTATTATTCTCACCTGACCTATTAGGAGACCCCGATAATTACACCCCAGCCAACCCCCTTAATACCCCTCCACATATTAAGCCAGAATGATATTT
>795cTbChile
AACTCAGTCACACATATTTGCCGAGACGTAAATTACGGCTGATTATTACGCTACCTACACGCCAACGGAGCCTCAATATTCTTTATCTGCCTGTACCTCCACGTAGGACGTGGACTCTACTACGGATCTTATACCTACACAGAAACATGAAACGTCGGAATTATCCTACTATTTGCTGTAATAGCCACTGCTTTTATAGGTTATGTATTACCATGAGGACAAATATCTTTCTGAGGAGCTACAGTCATCACCAATCTATTATCCGCAATCCCTTATATCGGAACTGACTTAGTCGAATGAATCTGGGGAGGTTTCTCAGTAGATAAAGCCACCCTAACCCGATTTTTCGCTTTCCACTTCTTACTCCCTTTCATCATTGCAGCTATAGCAATAGTACATCTTCTATTTCTTCACGAAACAGGATCAAATAATCCTACAGGAATTCCAGCCAACTCAGATATAATCCCATTCCATCCTTACTATACAATTAAAGACACCCTCGGATTCTTACTAATACTAGCAGCACTACTTGTATTAGTATTATTCTCACCTGACCTATTAGGAGACCCCGATAATTACACCCCAGCCAACCCCCTTAATACCCCTCCACATATTAAGCCAGAATGATATTT
>796cTbChile
AACTCAGTCACACATATTTGCCGAGACGTAAATTACGGCTGATTATTACGCTACCTACACGCCAACGGAGCCTCAATATTCTTTATCTGCCTGTACCTCCACGTAGGACGTGGACTCTACTACGGATCTTATACCTACACAGAAACATGAAACGTCGGAATTATCCTACTATTTGCTGTAATAGCCACTGCTTTTATAGGTTATGTATTACCATGAGGACAAATATCTTTCTGAGGAGCTACAGTCATCACCAATCTATTATCCGCAATCCCTTATATCGGAACTGACTTAGTCGAATGAATCTGGGGAGGTTTCTCAGTAGATAAAGCCACCCTAACCCGATTTTTCGCTTTCCACTTCTTACTCCCTTTCATCATTGCAGCTATAGCAATAGTACATCTTCTATTTCTTCACGAAACAGGATCAAATAATCCTACAGGAATTCCAGCCAACTCAGATATAATCCCATTCCATCCTTACTATACAATTAAAGACACCCTCGGATTCTTACTAATACTAGCAGCACTACTTGTATTAGTATTATTCTCACCTGACCTATTAGGAGACCCTGATAATTACACCCCAGCCAACCCCCTTAATACCCCTCCACATATTAAGCCAGAATGATATTT
>802cTbChile
AACTCAGTCACACATATTTGCCGAGACGTAAATTACGGCTGATTATTACGCTACCTACACGCCAACGGAGCCTCAATATTCTTTATCTGCCTGTACCTCCACGTAGGACGTGGACTCTACTACGGATCTTATACCTACACAGAAACATGAAACGTCGGAATTATCCTACTATTTGCTGTAATAGCCACTGCTTTTATAGGTTATGTATTACCATGAGGACAAATATCTTTCTGAGGAGCTACAGTCATCACCAATCTATTATCCGCAATCCCTTATATCGGAACTGACTTAGTCGAATGAATCTGGGGAGGTTTCTCAGTAGATAAAGCCACCCTAACCCGATTTTTCGCTTTCCACTTCTTACTCCCTTTCATCATTGCAGCTATAGCAATAGTACATCTTCTATTTCTTCACGAAACAGGATCAAATAATCCTACAGGAATTCCAGCCAACTCAGATATAATCCCATTCCATCCTTACTATACAATTAAAGACACCCTCGGATTCTTACTAATACTAGCAGCACTACTTGTATTAGTATTATTCTCACCTGACCTATTAGGAGACCCTGATAATTACACCCCAGCCAACCCCCTTAATACCCCTCCACATATTAAGCCAGAATGATATTT
>803cTbChile
AACTCAGTCACACATATTTGCCGAGACGTAAATTACGGCTGATTATTACGCTACCTACACGCCAACGGAGCCTCAATATTCTTTATCTGCCTGTACCTCCACGTAGGACGTGGACTCTACTACGGATCTTATACCTACACAGAAACATGAAACGTCGGAATTATCCTACTATTTGCTGTAATAGCCACTGCTTTTATAGGTTATGTATTACCATGAGGACAAATATCTTTCTGAGGAGCTACAGTCATCACCAATCTATTATCCGCAATCCCTTATATCGGAACTGACTTAGTCGAATGAATCTGGGGAGGTTTCTCAGTAGATAAAGCCACCCTAACCCGATTTTTCGCTTTCCACTTCTTACTCCCTTTCATCATTGCAGCTATAGCAATAGTACATCTTCTATTTCTTCACGAAACAGGATCAAATAATCCTACAGGAATTCCAGCCAACTCAGATATAATCCCATTCCATCCTTACTATACAATTAAAGACACCCTCGGATTCTTACTAATACTAGCAGCACTACTTGTATTAGTATTATTCTCACCTGACCTATTAGGAGACCCCGATAATTACACCCCAGCCAACCCCCTTAATACCCCTCCACATATTAAGCCAGAATGATATTT
>804cTbChile
AACTCAGTCACACATATTTGCCGAGACGTAAATTACGGCTGATTATTACGCTACCTACACGCCAACGGAGCCTCAATATTCTTTATCTGCCTGTACCTCCACGTAGGACGTGGACTCTACTACGGATCTTATACCTACACAGAAACATGAAACGTCGGAATTATCCTACTATTTGCTGTAATAGCCACTGCTTTTATAGGTTATGTATTACCATGAGGACAAATATCTTTCTGAGGAGCTACAGTCATCACCAATCTATTATCCGCAATCCCTTATATCGGAACTGACTTAGTCGAATGAATCTGGGGAGGTTTCTCAGTAGATAAAGCCACCCTAACCCGATTTTTCGCTTTCCACTTCTTACTCCCTTTCATCATTGCAGCTATAGCAATAGTACATCTTCTATTTCTTCACGAAACAGGATCAAATAATCCTACAGGAATTCCAGCCAACTCAGATATAATCCCATTCCATCCTTACTATACAATTAAAGACACCCTCGGATTCTTACTAATACTAGCAGCACTACTTGTATTAGTATTATTCTCACCTGACCTATTAGGAGACCCTGATAATTACACCCCAGCCAACCCCCTTAATACCCCTCCACATATTAAGCCAGAATGATATTT
>807cTbChile
AACTCAGTCACACATATTTGCCGAGACGTAAATTACGGCTGATTATTACGCTACCTACACGCCAACGGAGCCTCAATATTCTTTATCTGCCTGTACCTCCACGTAGGACGTGGACTCTACTATGGATCTTATACCTACACAGAAACATGAAACGTCGGAATTATCCTACTATTTGCTGTAATAGCCACTGCTTTTATAGGTTATGTATTACCATGAGGACAAATATCTTTCTGAGGAGCTACAGTCATCACCAATCTATTATCCGCAATCCCTTATATCGGAACTGACTTAGTCGAATGAATCTGGGGAGGTTTCTCAGTAGATAAAGCCACCCTAACCCGATTTTTCGCTTTCCACTTCTTACTCCCTTTCATCATTGCAGCTATAGCAATAGTACATCTCCTATTTCTTCACGAAACAGGATCAAATAATCCTACAGGAATTCCAGCCAACTCAGATATAATCCCATTCCATCCCTACTATACAATTAAAGACACCCTCGGATTCTTACTAATACTAGCAGCACTACTTGTATTAGTATTATTCTCACCTGACCTATTAGGAGACCCTGATAATTACACCCCAGCCAACCCCCTTAATACCCCTCCACATATTAAGCCAGAATGATATTT
>813cTbChile
AACTCAGTCACACATATTTGCCGAGACGTAAATTACGGCTGATTATTACGCTACCTACACGCCAACGGAGCCTCAATATTCTTTATCTGCCTGTACCTCCACGTAGGACGTGGACTCTACTACGGATCTTATACCTACACAGAAACATGAAACGTCGGAATTATCCTACTATTTGCTGTAATAGCCACTGCTTTTATAGGTTATGTATTACCATGAGGACAAATATCTTTCTGAGGAGCTACAGTCATCACCAATCTATTATCCGCAATCCCTTATATCGGAACTGACTTAGTCGAATGAATCTGGGGAGGTTTCTCAGTAGATAAAGCCACCCTAACCCGATTTTTCGCTTTCCACTTCTTACTCCCTTTCATCATTGCAGCTATAGCAATAGTACATCTTCTATTTCTTCACGAAACAGGATCAAATAATCCTACAGGAATTCCAGCCAACTCAGATATAATCCCATTCCATCCTTACTATACAATTAAAGACACCCTCGGATTCTTACTAATACTAGCAGCACTACTTGTATTAGTATTATTCTCACCTGACCTATTAGGAGACCCCGATAATTACACCCCAGCCAACCCCCTTAATACCCCTCCACATATTAAGCCAGAATGATATTT
>814cTbChile
AACTCAGTCACACATATTTGCCGAGACGTAAATTACGGCTGATTATTACGCTACCTACACGCCAACGGAGCCTCAATATTCTTTATCTGCCTGTACCTCCACGTAGGACGTGGACTCTACTACGGATCTTATACCTACACAGAAACATGAAACGTCGGAATTATCCTACTATTTGCTGTAATAGCCACTGCTTTTATAGGTTATGTATTACCATGAGGACAAATATCTTTCTGAGGAGCTACAGTCATCACCAATCTATTATCCGCAATCCCTTACATCGGAACTGACTTAGTCGAATGAATCTGGGGAGGTTTCTCAGTAGATAAAGCCACCCTAACCCGATTTTTCGCTTTCCACTTCTTACTCCCTTTCATCATTGCAGCTATAGCAATAGTACATCTTCTATTTCTTCACGAAACAGGATCAAATAATCCTACAGGAATTCCAGCCAACTCAGATATAATCCCATTCCATCCTTACTATACAATTAAAGACACCCTCGGATTCTTACTAATACTAGCAGCACTACTTGTATTAGTATTATTCTCACCTGACCTATTAGGAGACCCCGATAATTACACCCCAGCCAACCCCCTTAATACCCCTCCACATATTAAGCCAGAATGATATTT
>815cTbChile
AATTCAGTCACACATATTTGCCGAGACGTAAATTACGGCTGATTATTACGCTACCTACACGCCAACGGAGCCTCAATATTCTTTATCTGCCTGTACCTCCACGTAGGACGTGGACTCTACTACGGATCTTATACCTACACAGAAACATGAAACGTCGGAATTATCCTACTATTTGCTGTAATAGCCACTGCTTTTATAGGTTATGTATTACCATGAGGACAAATATCTTTCTGAGGAGCTACAGTCATCACCAATCTATTATCCGCAATCCCTTATATCGGAACTGACTTAGTCGAATGAATCTGGGGAGGTTTCTCAGTAGATAAAGCCACCCTAACCCGATTTTTCGCTTTCCACTTCTTACTCCCTTTCATCATTGCAGCTATAGCAATAGTACATCTTCTATTTCTTCACGAAACAGGATCAAACAATCCTACAGGAATTCCAGCCAACTCAGATATAATCCCATTCCATCCTTACTATACAATTAAAGACACCCTCGGATTCTTACTAATACTAGCAGCACTACTTGTATTAGTATTATTCTCACCTGACCTATTAGGAGACCCTGATAATTACACCCCAGCCAACCCCCTTAATACCCCTCCACATATTAAGCCAGAATGATATTT
>817cTbChile
AACTCAGTCACACATATTTGCCGAGACGTAAATTACGGCTGATTATTACGCTACCTACACGCCAACGGAGCCTCAATATTCTTTATCTGCCTGTACCTCCACGTAGGACGTGGACTCTACTACGGATCTTATACCTACACAGAAACATGAAACGTCGGAATTATCCTACTATTTGCTGTAATAGCCACTGCTTTTATAGGTTATGTATTACCATGAGGACAAATATCTTTCTGAGGAGCTACAGTCATCACCAATCTATTATCCGCAATCCCTTATATCGGAACTGACTTAGTCGAATGAATCTGGGGAGGTTTCTCAGTAGATAAAGCCACCCTAACCCGATTTTTCGCTTTCCACTTCTTACTCCCTTTCATCATTGCAGCTATAGCAATAGTACATCTTCTATTTCTTCACGAAACAGGATCAAATAATCCTACAGGAATTCCAGCCAACTCAGATATAATCCCATTCCATCCTTACTATACAATTAAAGACACCCTCGGATTCTTACTAATACTAGCAGCACTACTTGTATTAGTATTATTCTCACCTGACCTATTAGGAGACCCTGATAATTACACCCCAGCCAACCCCCTTAATACCCCTCCACATATTAAGCCAGAATGATATTT
>819cTbChile
AACTCAGTCACACATATTTGCCGAGACGTAAATTACGGCTGATTATTACGCTACCTACACGCCAACGGAGCCTCAATATTCTTTATCTGCCTGTACCTCCACGTAGGACGTGGACTCTACTACGGATCTTATACCTACACAGAAACATGAAACGTCGGAATTATCCTACTATTTGCTGTAATAGCCACTGCTTTTATAGGTTATGTATTACCATGAGGACAAATATCTTTCTGAGGAGCTACAGTCATCACCAATCTATTATCCGCAATCCCTTATATCGGAACTGACTTAGTCGAATGAATCTGGGGAGGTTTCTCAGTAGATAAAGCCACCCTAACCCGATTTTTCGCTTTCCACTTCTTACTCCCTTTCATCATTGCAGCTATAGCAATAGTACATCTTCTATTTCTTCACGAAACAGGATCAAATAATCCTACAGGAATTCCAGCCAACTCAGATATAATCCCATTCCATCCTTACTATACAATTAAAGACACCCTCGGATTCTTACTAATACTAGCAGCACTACTTGTATTAGTATTATTCTCACCTGACCTATTAGGAGACCCTGATAATTACACCCCAGCCAACCCCCTTAATACCCCTCCACATATTAAGCCAGAATGATATTT
>899cTbChile
AACTCAGTCACACATATTTGCCGAGACGTAAATTACGGCTGATTATTACGCTACCTACACGCCAACGGAGCCTCAATATTCTTTATCTGCCTGTACCTCCACGTAGGACGTGGACTCTACTACGGATCTTATACCTACACAGAAACATGAAACGTCGGAATTATCCTACTATTTGCTGTAATAGCCACTGCTTTTATAGGTTATGTATTACCATGAGGACAAATATCTTTCTGAGGAGCTACAGTCATCACCAATCTATTATCCGCAATCCCTTACATCGGAACTGACTTAGTCGAATGAATCTGGGGAGGTTTCTCAGTAGATAAAGCCACCCTAACCCGATTTTTCGCTTTCCACTTCTTACTCCCTTTCATCATTGCAGCTATAGCAATAGTACATCTTCTATTTCTTCACGAAACAGGATCAAATAATCCTACAGGAATTCCAGCCAACTCAGATATAATCCCATTCCATCCTTACTATACAATTAAAGACACCCTCGGATTCTTACTAATACTAGCAGCACTACTTGTATTAGTATTATTCTCACCTGACCTATTAGGAGACCCCGATAATTACACCCCAGCCAACCCCCTTAATACCCCTCCACATATTAAGCCAGAATGATATTT
>900cTbChile
AACTCAGTCACACATATTTGCCGAGACGTAAATTACGGCTGATTATTACGCTACCTACACGCCAACGGAGCCTCAATATTCTTTATCTGCCTGTACCTCCACGTAGGACGTGGACTCTACTACGGATCTTATACCTACACAGAAACATGAAACGTCGGAATTATCCTACTATTTGCTGTAATAGCCACTGCTTTTATAGGTTATGTATTACCATGAGGACAAATATCTTTCTGAGGAGCTACAGTCATCACCAATCTATTATCCGCAATCCCTTACATCGGAACTGACTTAGTCGAATGAATCTGGGGAGGTTTCTCAGTAGATAAAGCCACCCTAACCCGATTTTTCGCTTTCCACTTCTTACTCCCTTTCATCATTGCAGCTATAGCAATAGTACATCTTCTATTTCTTCACGAAACAGGATCAAATAATCCTACAGGAATTCCAGCCAACTCAGATATAATCCCATTCCATCCTTACTATACAATTAAAGACACCCTCGGATTCTTACTAATACTAGCAGCACTACTTATATTAGTATTATTCTCACCTGACCTATTAGGAGACCCCGATAATTACACCCCAGCCAACCCCCTTAATACCCCTCCACATATTAAGCCAGAATGATATTT
>903cTbChile
AACTCAGTCACACATATTTGCCGAGACGTAAATTACGGCTGATTATTACGCTACCTACACGCCAACGGAGCCTCAATATTCTTTATCTGCCTGTACCTCCACGTAGGACGTGGACTCTACTACGGATCTTATACCTACACAGAAACATGAAACGTCGGAATTATCCTACTATTTGCTGTAATAGCCACTGCTTTTATAGGTTATGTATTACCATGAGGACAAATATCTTTCTGAGGAGCTACAGTCATCACCAATCTATTATCCGCAATCCCTTACATCGGAACTGACTTAGTCGAATGAATCTGGGGAGGTTTCTCAGTAGATAAAGCCACCCTAACCCGATTTTTCGCTTTCCACTTCTTACTCCCTTTCATCATTGCAGCTATAGCAATAGTACATCTTCTATTTCTTCACGAAACAGGATCAAATAATCCTACAGGAATTCCAGCCAACTCAGATATAATCCCATTCCATCCTTACTATACAATTAAAGACACCCTCGGATTCTTACTAATACTAGCAGCACTACTTGTATTAGTATTATTCTCACCTGACCTATTAGGAGACCCCGATAATTACACCCCAGCCAACCCCCTTAATACCCCTCCACATATTAAGCCAGAATGATATTT
>904cTbChile
AACTCAGTCACACATATTTGCCGAGACGTAAATTACGGCTGATTATTACGCTACCTACACGCCAACGGAGCCTCAATATTCTTTATCTGCCTGTACCTCCACGTAGGACGTGGACTCTACTACGGATCTTATACCTACACAGAAACATGAAACGTCGGAATTATCCTACTATTTGCTGTAATAGCCACTGCTTTTATAGGTTATGTATTACCATGAGGACAAATATCTTTCTGAGGAGCTACAGTCATCACCAATCTATTATCCGCAATCCCTTACATCGGAACTGACTTAGTCGAATGAATCTGGGGAGGTTTCTCAGTAGATAAAGCCACCCTAACCCGATTTTTCGCTTTCCACTTCTTACTCCCTTTCATCATTGCAGCTATAGCAATAGTACATCTTCTATTTCTTCACGAAACAGGATCAAATAATCCTACAGGAATTCCAGCCAACTCAGATATAATCCCATTCCATCCTTACTATACAATTAAAGACACCCTCGGATTCTTACTAATACTAGCAGCACTACTTGTATTAGTATTATTCTCACCTGACCTATTAGGAGACCCCGATAATTACACCCCAGCCAACCCCCTTAATACCCCTCCACATATTAAGCCAGAATGATATTT
>905cTbChile
AACTCAGTCACACATATTTGCCGAGACGTAAATTACGGCTGATTATTACGCTACCTACACGCCAACGGAGCCTCAATATTCTTTATCTGCCTGTACCTCCACGTAGGACGTGGACTCTACTATGGATCTTATACCTACACAGAAACATGAAACGTCGGAATTATCCTATTATTTGCTGTAATAGCCACTGCTTTTATAGGTTATGTATTACCATGAGGACAAATATCTTTCTGAGGAGCTACAGTCATCACCAATCTATTATCCGCAATCCCTTATATCGGAACTGACTTAGTCGAATGAATCTGGGGAGGTTTCTCAGTAGATAAAGCCACCCTAACCCGATTTTTCGCTTTCCACTTCTTACTCCCTTTCATCATTGCAGCTATAGCAATAGTACATCTCCTATTTCTTCACGAAACAGGATCAAATAATCCTACAGGAATTCCAGCCAACTCAGATATAATCCCATTCCATCCTTACTATACAATTAAAGACACCCTCGGATTTTTACTAATACTAGCAGCACTACTTGTATTAGTATTATTCTCACCTGACCTATTAGGAGACCCTGATAATTACACCCCAGCCAACCCCCTTAATACCCCTCCACATATTAAGCCAGAATGATATTT
>906cTbChile
AACTCAGTCACACATATTTGCCGAGACGTAAATTACGGCTGATTATTACGCTACCTACACGCCAACGGAGCCTCAATATTCTTTATCTGCCTGTACCTCCACGTAGGACGTGGACTCTACTACGGATCTTATACCTACACAGAAACATGAAACGTCGGAATTATCCTACTATTTGCTGTAATAGCCACTGCTTTTATAGGTTATGTATTACCATGAGGACAAATATCTTTCTGAGGAGCTACAGTCATCACCAATCTATTATCCGCAATCCCTTACATCGGAACTGACTTAGTCGAATGAATCTGGGGAGGTTTCTCAGTAGATAAAGCCACCCTAACCCGATTTTTCGCTTTCCACTTCTTACTCCCTTTCATCATTGCAGCTATAGCAATAGTACATCTTCTATTTCTTCACGAAACAGGATCAAATAATCCTACAGGAATTCCAGCCAACTCAGATATAATCCCATTCCATCCTTACTATACAATTAAAGACACCCTCGGATTCTTACTAATACTAGCAGCACTACTTATATTAGTATTATTCTCACCTGACCTATTAGGAGACCCCGATAATTACACCCCAGCCAACCCCCTTAATACCCCTCCACATATTAAGCCAGAATGATATTT
>908cTbChile
AACTCAGTCACACATATTTGCCGAGACGTAAATTACGGCTGATTATTACGCTACCTACACGCCAACGGAGCCTCAATATTCTTTATCTGCCTGTACCTCCACGTAGGACGTGGACTCTACTACGGATCTTATACCTACACAGAAACATGAAACGTCGGAATTATCCTACTATTTGCTGTAATAGCCACTGCTTTTATAGGTTATGTATTACCATGAGGACAAATATCTTTCTGAGGAGCTACAGTCATCACCAATCTATTATCCGCAATCCCTTATATCGGAACTGACTTAGTCGAATGAATCTGGGGAGGTTTCTCAGTAGATAAAGCCACCCTAACCCGATTTTTCGCTTTCCACTTCTTACTCCCTTTCATCATTGCAGCTATAGCAATAGTACATCTTCTATTTCTTCACGAAACAGGATCAAATAATCCTACAGGAATTCCAGCCAACTCAGATATAATCCCATTCCATCCTTACTATACAATTAAAGACACCCTCGGATTCTTACTAATACTAGCAGCACTACTTGTATTAGTATTATTCTCACCTGACCTATTAGGAGACCCCGATAATTACACCCCAGCCAACCCCCTTAATACCCCTCCACATATTAAGCCAGAATGATATTT
>914cTbChile
AACTCAGTCACACATATTTGCCGAGACGTAAATTACGGCTGATTATTACGCTACCTACACGCCAACGGAGCCTCAATATTCTTTATCTGCCTGTACCTCCACGTAGGACGTGGACTCTACTACGGATCTTATACCTACACAGAAACATGAAACGTCGGAATTATCCTACTATTTGCTGTAATAGCCACTGCTTTTATAGGTTATGTATTACCATGAGGACAAATATCTTTCTGAGGAGCTACAGTCATCACCAATCTATTATCCGCAATCCCTTACATCGGAACTGACTTAGTCGAATGAATCTGGGGAGGTTTCTCAGTAGATAAAGCCACCCTAACCCGATTTTTCGCTTTCCACTTCTTACTCCCTTTCATCATTGCAGCTATAGCAATAGTACATCTTCTATTTCTTCACGAAACAGGATCAAATAATCCTACAGGAATTCCAGCCAACTCAGATATAATCCCATTCCATCCTTACTATACAATTAAAGACACCCTCGGATTCTTACTAATACTAGCAGCACTACTTATATTAGTATTATTCTCACCTGACCTATTAGGAGACCCCGATAATTACACCCCAGCCAACCCCCTTAATACCCCTCCACATATTAAGCCAGAATGATATTT
>917cTbChile
AACTCAGTCACACATATTTGCCGAGACGTAAATTACGGCTGATTATTACGCTACCTACACGCCAACGGAGCCTCAATATTCTTTATCTGCCTGTACCTCCACGTAGGACGTGGACTCTACTATGGATCTTATACCTACACAGAAACATGAAACGTCGGAATTATCCTATTATTTGCTGTAATAGCCACTGCTTTTATAGGTTATGTATTACCATGAGGACAAATATCTTTCTGAGGAGCTACAGTCATCACCAATCTATTATCCGCAATCCCTTATATCGGAACTGACTTAGTCGAATGAATCTGGGGAGGTTTCTCAGTAGATAAAGCCACCCTAACCCGATTTTTCGCTTTCCACTTCTTACTCCCTTTCATCATTGCAGCTATAGCAATAGTACATCTCCTATTTCTTCACGAAACAGGATCAAATAATCCTACAGGAATTCCAGCCAACTCAGATATAATCCCATTCCATCCTTACTATACAATTAAAGACACCCTCGGATTTTTACTAATACTAGCAGCACTACTTGTATTAGTATTATTCTCACCTGACCTATTAGGAGACCCTGATAATTACACCCCAGCCAACCCCCTTAATACCCCTCCACATATTAAGCCAGAATGATATTT
>918cTbChile
AACTCAGTCACACATATTTGCCGAGACGTAAATTACGGCTGATTATTACGCTACCTACACGCCAACGGAGCCTCAATATTCTTTATCTGCCTGTACCTCCACGTAGGACGTGGACTCTACTACGGATCTTATACCTACACAGAAACATGAAACGTCGGAATTATCCTACTATTTGCTGTAATAGCCACTGCTTTTATAGGTTATGTATTACCATGAGGACAAATATCTTTCTGAGGAGCTACAGTCATCACCAATCTATTATCCGCAATCCCTTACATCGGAACTGACTTAGTCGAATGAATCTGGGGAGGTTTCTCAGTAGATAAAGCCACCCTAACCCGATTTTTCGCTTTCCACTTCTTACTCCCTTTCATCATTGCAGCTATAGCAATAGTACATCTTCTATTTCTTCACGAAACAGGATCAAATAATCCTACAGGAATTCCAGCCAACTCAGATATAATCCCATTCCATCCTTACTATACAATTAAAGACACCCTCGGATTCTTACTAATACTAGCAGCACTACTTGTATTAGTATTATTCTCACCTGACCTATTAGGAGACCCCGATAATTACACCCCAGCCAACCCCCTTAATACCCCTCCACATATTAAGCCAGAATGATATTT
>921cTbChile
AACTCAGTCACACATATTTGCCGAGACGTAAATTACGGCTGATTATTACGCTACCTACACGCCAACGGAGCCTCAATATTCTTTATCTGCCTGTACCTCCACGTAGGACGTGGACTCTACTACGGATCTTATACCTACACAGAAACATGAAACGTCGGAATTATCCTACTATTTGCTGTAATAGCCACTGCTTTTATAGGTTATGTATTACCATGAGGACAAATATCTTTCTGAGGAGCTACAGTCATCACCAATCTATTATCCGCAATCCCTTACATCGGAACTGACTTAGTCGAATGAATCTGGGGAGGTTTCTCAGTAGATAAAGCCACCCTAACCCGATTTTTCGCTTTCCACTTCTTACTCCCTTTCATCATTGCAGCTATAGCAATAGTACATCTTCTATTTCTTCACGAAACAGGATCAAATAATCCTACAGGAATTCCAGCCAACTCAGATATAATCCCATTCCATCCTTACTATACAATTAAAGACACCCTCGGATTCTTACTAATACTAGCAGCACTACTTATATTAGTATTATTCTCACCTGACCTATTAGGAGACCCCGATAATTACACCCCAGCCAACCCCCTTAATACCCCTCCACATATTAAGCCAGAATGATATTT
>925cTbChile
AACTCAGTCACACATATTTGCCGAGACGTAAATTACGGCTGATTATTACGCTACCTACACGCCAACGGAGCCTCAATATTCTTTATCTGCCTGTACCTCCACGTAGGACGTGGACTCTACTACGGATCTTATACCTACACAGAAACATGAAACGTCGGAATTATCCTACTATTTGCTGTAATAGCCACTGCTTTTATAGGTTATGTATTACCATGAGGACAAATATCTTTCTGAGGAGCTACAGTCATCACCAATCTATTATCCGCAATCCCTTATATCGGAACTGACTTAGTCGAATGAATCTGGGGAGGTTTCTCAGTAGATAAAGCCACCCTAACCCGATTTTTCGCTTTCCACTTCTTACTCCCTTTCATCATTGCAGCTATAGCAATAGTACATCTTCTATTTCTTCACGAAACAGGATCAAATAATCCTACAGGAATTCCAGCCAACTCAGATATAATCCCATTCCATCCTTACTATACAATTAAAGACACCCTCGGATTCTTACTAATACTAGCAGCACTACTTGTATTAGTATTATTCTCACCTGACCTATTAGGAGACCCTGATAATTACACCCCAGCCAACCCCCTTAATACCCCTCCACATATTAAGCCAGAATGATATTT
>929cTbChile
AACTCAGTCACACATATTTGCCGAGACGTAAATTACGGCTGATTATTACGCTACCTACACGCCAACGGAGCCTCAATATTCTTTATCTGCCTATACCTCCACGTAGGACGTGGACTCTACTACGGATCTTATACCTACACAGAAACATGAAACGTCGGAATTATCCTACTATTTGCTGTAATAGCCACTGCTTTTATAGGTTATGTACTACCATGAGGACAAATATCTTTCTGAGGAGCTACAGTCATCACCAATCTATTATCCGCAATCCCTTATATCGGAACTGACTTAGTCGAATGAATCTGGGGAGGTTTCTCAGTAGATAAAGCCACCCTAACCCGATTTTTCGCTTTCCACTTCTTACTCCCTTTCATCATTGCAGCTATAGCAATAGTACATCTTCTATTTCTTCACGAAACAGGATCAAATAATCCTACAGGAATTCCAGCCAACTCAGATATAATCCCATTCCATCCTTACTATACAATTAAAGACACCCTCGGATTCTTACTAATACTAGCAGCACTACTTGTATTAGTATTATTCTCACCTGACCTATTAGGAGACCCTGATAATTACACCCCAGCCAACCCCCTTAATACCCCTCCACATATTAAGCCAGAATGATATTT
>930cTbChile
AACTCAGTCACACATATTTGCCGAGACGTAAATTACGGCTGATTATTACGCTACTTACACGCCAACGGAGCCTCAATATTCTTTATCTGCCTGTACCTCCACGTAGGACGTGGACTCTACTATGGATCTTATACCTACACAGAAACATGAAACGTCGGAATTATCCTACTATTTGCTGTAATAGCCACTGCTTTTATAGGTTATGTATTACCATGAGGACAAATATCTTTCTGAGGAGCTACAGTCATCACCAATCTATTATCCGCAATCCCTTATATCGGAACTGACTTAGTCGAATGAATCTGGGGAGGTTTCTCAGTAGATAAAGCCACCCTAACCCGATTTTTCGCTTTCCACTTCTTACTCCCTTTCATCATTGCAGCTATAGCAATAGTACATCTCCTGTTTCTTCACGAAACAGGATCAAATAATCCTACAGGAATTCCAGCCAACTCAGATATAATCCCATTCCATCCCTACTATACAATTAAAGACACCCTCGGATTCTTACTAATACTAGCAGCACTACTTGTATTAGTATTATTCTCACCTGACCTATTAGGAGACCCTGATAATTACACCCCAGCCAACCCCCTTAATACCCCTCCACATATTAAGCCAGAATGATATTT
>931cTbChile
AACTCAGTCACACATATTTGCCGAGACGTAAATTACGGCTGATTATTACGCTACCTACACGCCAACGGAGCCTCAATATTCTTTATCTGCCTGTACCTCCACGTAGGACGTGGACTCTACTACGGATCTTATACCTACACAGAAACATGAAACGTCGGAATTATCCTACTATTTACTGTAATAGCCACTGCTTTTATAGGTTATGTATTACCATGAGGACAAATATCTTTCTGAGGAGCTACAGTCATCACCAATCTATTATCCGCAATCCCTTATATCGGAACTGACTTAGTCGAATGAATCTGGGGAGGTTTCTCAGTAGATAAAGCCACCCTAACCCGATTTTTCGCTTTCCACTTCTTACTCCCTTTCATCATTGCAGCTATAGCAATAGTACATCTTCTATTTCTTCACGAAACAGGATCAAATAATCCTACAGGAATTCCAGCCAACTCAGATATAATCCCATTCCATCCTTACTATACAATTAAAGACACCCTCGGATTCTTACTAATACTAGCAGCACTACTTGTATTAGTATTATTCTCACCTGACCTATTAGGAGACCCTGATAATTACACCCCAGCCAACCCCCTTAATACCCCTCCACATATTAAGCCAGAATGATATTT
>933cTbChile
AACTCAGTCACACATATTTGCCGAGACGTAAACTACGGCTGATTATTACGCTACCTACACGCCAACGGAGCCTCAATATTCTTTATCTGCCTGTACCTCCACGTAGGACGTGGACTCTACTACGGATCTTATACCTACACAGAAACATGAAACGTCGGAATTATCCTACTATTTGCTGTAATAGCCACTGCTTTTATAGGTTATGTATTACCATGAGGACAAATATCTTTCTGAGGAGCTACAGTCATCACCAATCTATTATCCGCAATCCCTTATATCGGAACTGACTTAGTCGAATGAATCTGGGGAGGTTTCTCAGTAGATAAAGCCACCCTAACCCGATTTTTCGCTTTCCACTTCTTACTCCCTTTCATCATTGCAGCTATAGCAATAGTACATCTTCTATTTCTTCACGAAACAGGATCAAATAATCCTACAGGAATTCCAGCCAACTCAGATATAATCCCATTCCATCCTTACTATACAATTAAAGACACCCTCGGATTCTTACTAATACTAGCAGCACTACTTGTATTAGTATTATTCTCACCTGACCTATTAGGAGACCCTGATAATTACACCCCAGCCAACCCCCTTAATACCCCTCCACATATTAAGCCAGAATGATATTT
>935cTbChile
AACTCAGTCACACATATTTGCCGAGACGTAAATTACGGCTGATTATTACGCTACCTACACGCCAACGGAGCCTCAATATTCTTTATCTGCCTGTACCTCCACGTAGGACGTGGACTCTACTACGGATCTTATACCTACACAGAAACATGAAACGTCGGAATTATCCTACTATTTGCTGTAATAGCCACTGCTTTTATAGGTTATGTATTACCATGAGGACAAATATCTTTCTGAGGAGCTACAGTCATCACCAATCTATTATCCGCAATCCCTTACATCGGAACTGACTTAGTCGAATGAATCTGGGGAGGTTTCTCAGTAGATAAAGCCACCCTAACCCGATTTTTCGCTTTCCACTTCTTACTCCCTTTCATCATTGCAGCTATAGCAATAGTACATCTTCTATTTCTTCACGAAACAGGATCAAATAATCCTACAGGAATTCCAGCCAACTCAGATATAATCCCATTCCATCCTTACTATACAATTAAAGACACCCTCGGATTCTTACTAATACTAGCAGCACTACTTGTATTAGTATTATTCTCACCTGACCTATTAGGAGACCCCGATAATTACACCCCAGCCAACCCCCTTAATACCCCTCCACATATTAAGCCAGAATGATATTT
>947cTbChile
AACTCAGTCACACATATTTGCCGAGACGTAAATTACGGCTGATTATTACGCTACCTACACGCCAACGGAGCCTCAATATTCTTTATCTGCCTGTACCTCCACGTAGGACGTGGACTCTACTACGGATCTTATACCTACACAGAAACATGAAACGTCGGAATTATCCTACTATTTGCTGTAATAGCCACTGCTTTTATAGGTTATGTATTACCATGAGGACAAATATCTTTCTGAGGAGCTACAGTCATCACCAATCTATTATCCGCAATCCCTTATATCGGAACTGACTTAGTCGAATGAATCTGGGGAGGTTTCTCAGTAGATAAAGCCACCCTAACCCGATTTTTCGCTTTCCACTTCTTACTCCCTTTCATCATTGCAGCTATAGCAATAGTACATCTTCTATTTCTTCACGAAACAGGATCAAATAATCCTACAGGAATTCCAGCCAACTCAGATATAATCCCATTCCATCCTTACTATACAATTAAAGACACCCTCGGATTCTTACTAATACTAGCAGCACTACTTGTATTAGTATTATTCTCACCTGACCTATTAGGAGACCCTGATAATTACACCCCAGCCAACCCCCTTAATACCCCTCCACATATTAAGCCAGAATGATATTT
>948cTbChile
AACTCAGTCACACATATTTGCCGAGACGTAAATTACGGCTGATTATTACGCTACCTACACGCCAACGGAGCCTCAATATTCTTTATCTGCCTGTACCTCCACGTAGGACGTGGACTCTACTATGGATCTTATACCTACACAGAAACATGAAACGTCGGAATTATCCTATTATTTGCTGTAATAGCCACTGCTTTTATAGGTTATGTATTACCATGAGGACAAATATCTTTCTGAGGAGCTACAGTCATCACCAATCTATTATCCGCAATCCCTTATATCGGAACTGACTTAGTCGAATGAATCTGGGGAGGTTTCTCAGTAGATAAAGCCACCCTAACCCGATTTTTCGCTTTCCACTTCTTACTCCCTTTCATCATTGCAGCTATAGCAATAGTACATCTCCTATTTCTTCACGAAACAGGATCAAATAATCCTACAGGAATTCCAGCCAACTCAGATATAATCCCATTCCATCCTTACTATACAATTAAAGACACCCTCGGATTTTTACTAATACTAGCAGCACTACTTGTATTAGTATTATTCTCACCTGACCTATTAGGAGACCCTGATAATTACACCCCAGCCAACCCCCTTAATACCCCTCCACATATTAAGCCAGAATGATATTT
>953CTbChile
AACTCAGTCACACATATTTGCCGAGACGTAAATTACGGCTGATTATTACGCTACCTACACGCCAACGGAGCCTCAATATTCTTTATCTGCCTGTACCTCCACGTAGGACGTGGACTCTACTACGGATCTTATACCTACACAGAAACATGAAACGTCGGAATTATCCTACTATTTGCTGTAATAGCCACTGCTTTTATAGGTTATGTATTACCATGAGGACAAATATCTTTCTGAGGAGCTACAGTCATCACCAATCTATTATCCGCAATCCCTTATATCGGAACTGACTTAGTCGAATGAATCTGGGGAGGTTTCTCAGTAGATAAAGCCACCCTAACCCGATTTTTCGCTTTCCACTTCTTACTCCCTTTCATCATTGCAGCTATAGCAATAGTACATCTTCTATTTCTTCACGAAACAGGATCAAATAATCCTACAGGAATTCCAGCCAACTCAGATATAATCCCATTCCATCCTTACTATACAATTAAAGACACCCTCGGATTCTTACTAATACTAGCAGCACTACTTGTATTAGTATTATTCTCACCTGACCTATTAGGAGACCCTGATAATTACACCCCAGCCAACCCCCTTAATACCCCTCCACATATTAAGCCAGAATGATATTT
>956cTbChile
AACTCAGTCACACATATTTGCCGAGACGTAAATTACGGCTGATTATTACGCTACCTACACGCCAACGGAGCCTCAATATTCTTTATCTGCCTGTACCTCCACGTAGGACGTGGACTCTACTATGGATCTTATACCTACACAGAAACATGAAACGTCGGAATTATCCTACTATTTGCTGTAATAGCCACTGCTTTTATAGGTTATGTATTACCATGAGGACAAATATCTTTCTGAGGAGCTACAGTCATCACCAATCTATTATCCGCAATCCCTTATATCGGAACTGACTTAGTCGAATGAATCTGGGGAGGTTTCTCAGTAGATAAAGCTACCCTAACCCGATTTTTCGCTTTCCACTTCTTACTCCCTTTCATCATTGCAGCTATAGCAATAGTACATCTCCTATTTCTTCACGAAACAGGATCAAATAATCCTACAGGAATTCCAGCCAACTCAGATATAATCCCATTCCATCCCTACTATACAATTAAAGACACCCTCGGATTCTTACTAATACTAGCAGCACTACTTGTATTAGTATTATTCTCACCTGACCTATTAGGAGACCCTGATAATTACACCCCAGCCAACCCCCTTAATACCCCTCCACATATTAAGCCAGAATGATATTT
>957cTbChile
AACTCAGTCACACATATTTGCCGAGACGTAAATTACGGCTGATTATTACGCTACCTACACGCCAACGGAGCCTCAATATTCTTTATCTGCCTGTACCTCCACGTAGGACGTGGACTCTACTACGGATCTTATACCTACACAGAAACATGAAACGTCGGAATTATCCTACTATTTGCTGTAATAGCCACTGCTTTTATAGGTTATGTATTACCATGAGGACAAATATCTTTCTGAGGAGCTACAGTCATCACCAATCTATTATCCGCAATCCCTTATATCGGAACTGACTTAGTCGAATGAATCTGGGGAGGTTTCTCAGTAGATAAAGCCACCCTAACCCGATTTTTCGCTTTCCACTTCTTACTCCCTTTCATCATTGCAGCTATAGCAATAGTACATCTTCTATTTCTTCACGAAACAGGATCAAATAATCCTACAGGAATTCCAGCCAACTCAGATATAATCCCATTCCATCCTTACTATACAATTAAAGACACCCTCGGATTCTTACTAATACTAGCAGCACTACTTGTATTAGTATTATTCTCACCTGACCTATTAGGAGACCCTGATAATTACACCCCAGCCAACCCCCTTAATACCCCTCCACATATTAAGCCAGAATGATATTT
>958cTbChile
AACTCAGTCACACATATTTGCCGAGACGTAAATTACGGCTGATTATTACGCTACCTACACGCCAACGGAGCCTCAATATTCTTTATCTGCCTGTACCTCCACGTAGGACGTGGACTCTACTACGGATCTTATACCTACACAGAAACATGAAACGTCGGAATTATCCTACTATTTGCTGTAATAGCCACTGCTTTTATAGGTTATGTATTACCATGAGGACAAATATCTTTCTGAGGAGCTACAGTCATCACCAATCTATTATCCGCAATCCCTTATATCGGAACTGACTTAGTCGAATGAATCTGGGGAGGTTTCTCAGTAGATAAAGCCACCCTAACCCGATTTTTCGCTTTCCACTTCTTACTCCCTTTCATCATTGCAGCTATAGCAATAGTACATCTTCTATTTCTTCACGAAACAGGATCAAATAATCCTACAGGAATTCCAGCCAACTCAGATATAATCCCATTCCATCCTTACTATACAATTAAAGACACCCTCGGATTCTTACTAATACTAGCAGCACTACTTGTATTAGTATTATTCTCACCTGACCTATTAGGAGACCCTGATAATTACACCCCAGCCAACCCCCTTAATACCCCTCCACATATTAAGCCAGAATGATATTT
>959cTbChile
AACTCAGTCACACATATTTGCCGAGACGTAAATTACGGCTGATTATTACGCTACCTACACGCCAACGGAGCCTCAATATTCTTTATCTGCCTGTACCTCCACGTAGGACGTGGACTCTACTACGGATCTTATACCTACACAGAAACATGAAACGTCGGAATTATCCTACTATTTGCTGTAATAGCCACTGCTTTCATAGGTTATGTATTACCATGAGGACAAATATCTTTCTGAGGAGCTACAGTCATCACCAATCTATTATCCGCAATCCCTTATATCGGAACTGACTTAGTCGAATGAATCTGGGGAGGTTTCTCAGTAGATAAAGCCACCCTAACCCGATTTTTCGCTTTCCACTTCTTACTCCCTTTCATCATTGCAGCTATAGCAATAGTACATCTTCTATTTCTTCACGAAACAGGATCAAATAATCCTACAGGAATTCCAGCCAACTCAGATATAATCCCATTCCATCCTTACTATACAATTAAAGACACCCTCGGATTCTTACTAATACTAGCAGCACTACTTGTATTAGTATTATTCTCACCTGACCTATTAGGAGACCCTGATAATTACACCCCAGCCAACCCCCTTAATACCCCTCCACATATTAAGCCAGAATGATATTT
>960cTbChile
AACTCAGTCACACATATTTGCCGAGACGTAAATTACGGCTGATTATTACGCTACCTACACGCCAACGGAGCCTCAATATTCTTTATCTGCCTGTACCTCCACGTAGGACGTGGACTCTACTACGGATCTTATACCTACACAGAAACATGAAACGTCGGAATTATCCTACTATTTGCTGTAATAGCCACTGCTTTTATAGGTTATGTATTACCATGAGGACAAATATCTTTCTGAGGAGCTACAGTCATCACCAATCTATTATCCGCAATCCCTTACATCGGAACTGACTTAGTCGAATGAATCTGGGGAGGTTTCTCAGTAGATAAAGCCACCCTAACCCGATTTTTCGCTTTCCACTTCTTACTCCCTTTCATCATTGCAGCTATAGCAATAGTACATCTTCTATTTCTTCACGAAACAGGATCAAATAATCCTACAGGAATTCCAGCCAACTCAGATATAATCCCATTCCATCCTTACTATACAATTAAAGACACCCTCGGATTCTTACTAATACTAGCAGCACTACTTATATTAGTATTATTCTCACCTGACCTATTAGGAGACCCCGATAATTACACCCCAGCCAACCCCCTTAATACCCCTCCACATATTAAGCCAGAATGATATTT
>961cTbChile
AACTCAGTCACACATATTTGCCGAGACGTAAATTACGGCTGATTATTACGCTACCTACACGCCAACGGAGCCTCAATATTCTTTATCTGCCTGTACCTCCACGTAGGACGTGGACTCTACTACGGATCTTATACCTACACAGAAACATGAAACGTCGGAATTATCCTACTATTTGCTGTAATAGCCACTGCTTTTATAGGTTATGTATTACCATGAGGACAAATATCTTTCTGAGGAGCTACAGTCATCACCAATCTATTATCCGCAATCCCTTACATCGGAACTGACTTAGTCGAATGAATCTGGGGAGGTTTCTCAGTAGATAAAGCCACCCTAACCCGATTTTTCGCTTTCCACTTCTTACTCCCTTTCATCATTGCAGCTATAGCAATAGTACATCTTCTATTTCTTCACGAAACAGGATCAAATAATCCTACAGGAATTCCAGCCAACTCAGATATAATCCCATTCCATCCTTACTATACAATTAAAGACACCCTCGGATTCTTACTAATACTAGCAGCACTACTTATATTAGTATTATTCTCACCTGACCTATTAGGAGACCCCGATAATTACACCCCAGCCAACCCCCTTAATACCCCTCCACATATTAAGCCAGAATGATATTT
>962cTbChile
AACTCAGTCACACATATTTGCCGAGACGTAAATTACGGCTGATTATTACGCTACCTACACGCCAACGGAGCCTCAATATTCTTTATCTGCCTGTACCTCCACGTAGGACGTGGACTCTACTACGGATCTTATACCTACACAGAAACATGAAACGTCGGAATTATCCTACTATTTGCTGTAATAGCCACTGCTTTTATAGGTTATGTATTACCATGAGGACAAATATCTTTCTGAGGAGCTACAGTCATCACCAATCTATTATCCGCAATCCCTTATATCGGAACTGACTTAGTCGAATGAATCTGGGGAGGTTTCTCAGTAGATAAAGCCACCCTAACCCGATTTTTCGCTTTCCACTTCTTACTCCCTTTCATCATTGCAGCTATAGCAATAGTACATCTTCTATTTCTTCACGAAACAGGATCAAATAATCCTACAGGAATTCCAGCCAACTCAGATATAATCCCATTCCATCCTTACTATACAATTAAAGACACCCTCGGATTCTTACTAATACTAGCAGCACTACTTGTATTAGTATTATTCTCACCTGACCTATTAGGAGACCCTGATAATTACACCCCAGCCAACCCCCTTAATACCCCTCCACATATTAAGCCAGAATGATATTT
>964cTbChile
AACTCAGTCACACATATTTGCCGAGACGTAAATTACGGCTGATTATTACGCTACCTACACGCCAACGGAGCCTCAATATTCTTTATCTGCCTGTACCTCCACGTAGGACGTGGACTCTACTATGGATCTTATACCTACACAGAAACATGAAACGTCGGAATTATCCTACTATTTGCTGTAATAGCCACTGCTTTTATAGGTTATGTATTACCATGAGGACAAATATCTTTCTGAGGAGCTACAGTCATCACCAATCTATTATCCGCAATCCCTTATATCGGAACTGACTTAGTCGAATGAATCTGGGGAGGTTTCTCAGTAGATAAAGCCACCCTAACCCGATTTTTCGCTTTCCACTTCTTACTCCCTTTCATCATTGCAGCTATAGCAATAGTACATCTCCTATTTCTTCACGAAACAGGATCAAATAATCCTACAGGAATTCCAGCCAACTCAGATATAATCCCATTCCATCCCTACTATACAATTAAAGACACCCTCGGATTCTTACTAATACTAGCAGCACTACTTGTATTAGTATTATTCTCACCTGACCTATTAGGAGACCCTGATAATTACACCCCAGCCAACCCCCTTAATACCCCTCCACATATTAAGCCAGAATGATATTT
>967cTbChile
AACTCAGTCACACATATTTGCCGAGACGTAAATTACGGCTGATTATTACGCTACCTACACGCCAACGGAGCCTCAATATTCTTTATCTGCCTGTACCTCCACGTAGGACGTGGACTCTACTACGGATCTTATACCTACACAGAAACATGAAACGTCGGAATTATCCTACTATTTGCTGTAATAGCCACTGCTTTTATAGGTTATGTATTACCATGAGGACAAATATCTTTCTGAGGAGCTACAGTCATCACCAATCTATTATCCGCAATCCCTTATATCGGAACTGACTTAGTCGAATGAATCTGGGGAGGTTTCTCAGTAGATAAAGCCACCCTAACCCGATTTTTCGCTTTCCACTTCTTACTCCCTTTCATCATTGCAGCTATAGCAATAGTACATCTTCTATTTCTTCACGAAACAGGATCAAATAATCCTACAGGAATTCCAGCCAACTCAGATATAATCCCATTCCATCCTTACTATACAATTAAAGACACCCTCGGATTCTTACTAATACTAGCAGCACTACTTGTATTAGTATTATTCTCACCTGACCTATTAGGAGACCCCGATAATTACACCCCAGCCAACCCCCTTAATACCCCTCCACATATTAAGCCAGAATGATATTT
>970cTbChile
AACTCAGTCACACATATTTGCCGAGACGTAAATTACGGCTGATTATTACGCTACCTACACGCCAACGGAGCCTCAATATTCTTTATCTGCCTGTACCTCCACGTAGGACGTGGACTCTACTACGGATCTTATACCTACACAGAAACATGAAACGTCGGAATTATCCTACTATTTGCTGTAATAGCCACTGCTTTTATAGGTTATGTATTACCATGAGGACAAATATCTTTCTGAGGAGCTACAGTCATCACCAATCTATTATCCGCAATCCCTTATATCGGAACTGACTTAGTCGAATGAATCTGGGGAGGTTTCTCAGTAGATAAAGCCACCCTAACCCGATTTTTCGCTTTCCACTTCTTACTCCCTTTCATCATTGCAGCTATAGCAATAGTACATCTTCTATTTCTTCACGAAACAGGATCAAATAATCCTACAGGAATTCCAGCCAACTCAGATATAATCCCATTCCATCCTTACTATACAATTAAAGACACCCTCGGATTCTTACTAATACTAGCAGCACTACTTGTATTAGTATTATTCTCACCTGACCTATTAGGAGACCCTGATAATTACACCCCAGCCAACCCCCTTAATACCCCTCCACATATTAAGCCAGAATGATATTT
>971cTbChile
AACTCAGTCACACATATTTGCCGAGACGTAAATTACGGCTGATTATTACGCTACCTACACGCCAACGGAGCCTCAATATTCTTTATCTGCCTGTACCTCCACGTAGGACGTGGACTCTACTACGGATCTTATACCTACACAGAAACATGAAACGTCGGAATTATCCTACTATTTGCTGTAATAGCCACTGCTTTTATAGGTTATGTATTACCATGAGGACAAATATCTTTCTGAGGAGCTACAGTCATCACCAATCTATTATCCGCAATCCCTTACATCGGAACTGACTTAGTCGAATGAATCTGGGGAGGTTTCTCAGTAGATAAAGCCACCCTAACCCGATTTTTCGCTTTCCACTTCTTACTCCCTTTCATCATTGCAGCTATAGCAATAGTACATCTTCTATTTCTTCACGAAACAGGATCAAATAATCCTACAGGAATTCCAGCCAACTCAGATATAATCCCATTCCATCCTTACTATACAATTAAAGACACCCTCGGATTCTTACTAATACTAGCAGCACTACTTGTATTAGTATTATTCTCACCTGACCTATTAGGAGACCCCGATAATTACACCCCAGCCAACCCCCTTAATACCCCTCCACATATTAAGCCAGAATGATATTT
>975cTbChile
AACTCAGTCACACATATTTGCCGAGACGTAAATTACGGCTGATTATTACGCTACCTACACGCCAACGGAGCCTCAATATTCTTTATCTGCCTGTACCTCCACGTAGGACGTGGACTCTACTATGGATCTTATACCTACACAGAAACATGAAACGTCGGAATTATCCTACTATTTGCTGTAATAGCCACTGCTTTTATAGGTTATGTATTACCATGAGGACAAATATCTTTCTGAGGAGCTACAGTCATCACCAATCTATTATCCGCAATCCCTTATATCGGAACTGACTTAGTCGAATGAATCTGGGGAGGTTTCTCAGTAGATAAAGCTACCCTAACCCGATTTTTCGCTTTCCACTTCTTACTCCCTTTCATCATTGCAGCTATAGCAATAGTACATCTCCTATTTCTTCACGAAACAGGATCAAATAATCCTACAGGAATTCCAGCCAACTCAGATATAATCCCATTCCATCCCTACTATACAATTAAAGACACCCTCGGATTCTTACTAATACTAGCAGCACTACTTGTATTAGTATTATTCTCACCTGACCTATTAGGAGACCCTGATAATTACACCCCAGCCAACCCCCTTAATACCCCTCCACATATTAAGCCAGAATGATATTT
>990cTbChile
AACTCAGTCACACATATTTGCCGAGACGTAAATTACGGCTGATTATTACGCTACCTACACGCCAACGGAGCCTCAATATTCTTTATCTGCCTGTACCTCCACGTAGGACGTGGACTCTACTACGGATCTTATACCTACACAGAAACATGAAACGTCGGAATTATCCTACTATTTGCTGTAATAGCCACTGCTTTTATAGGTTATGTATTACCATGAGGACAAATATCTTTCTGAGGAGCTACAGTCATCACCAATCTATTATCCGCAATCCCTTACATCGGAACTGACTTAGTCGAATGAATCTGGGGAGGTTTCTCAGTAGATAAAGCCACCCTAACCCGATTTTTCGCTTTCCACTTCTTACTCCCTTTCATCATTGCAGCTATAGCAATAGTACATCTTCTATTTCTTCACGAAACAGGATCAAATAATCCTACAGGAATTCCAGCCAACTCAGATATAATCCCATTCCATCCTTACTATACAATTAAAGACACCCTCGGATTCTTACTAATACTAGCAGCACTACTTATATTAGTATTATTCTCACCTGACCTATTAGGAGACCCCGATAATTACACCCCAGCCAACCCCCTTAATACCCCTCCACATATTAAGCCAGAATGATATTT
>1014cTbChile
AACTCAGTCACACATATTTGCCGAGACGTAAATTACGGCTGATTATTACGCTACCTACACGCCAACGGAGCCTCAATATTCTTTATCTGCCTGTACCTCCACGTAGGACGTGGACTCTACTACGGATCTTATACCTACACAGAAACATGAAACGTCGGAATTATCCTACTATTTGCTGTAATAGCCACTGCTTTTATAGGTTATGTATTACCATGAGGACAAATATCTTTCTGAGGAGCTACAGTCATCACCAATCTATTATCCGCAATCCCTTATATCGGAACTGACTTAGTCGAATGAATCTGGGGAGGTTTCTCAGTAGATAAAGCCACCCTAACCCGATTTTTCGCTTTCCACTTCTTACTCCCCTTCATCATTGCAGCTATAGCAATAGTACATCTTCTATTTCTTCACGAAACAGGATCAAATAATCCTACAGGAATTCCAGCCAACTCAGATATAATCCCATTCCATCCTTACTATACAATTAAAGACACCCTCGGATTCTTACTAATACTAGCAGCACTACTTGTATTAGTATTATTCTCACCTGACCTATTAGGAGACCCTGATAATTACACCCCAGCCAACCCCCTTAATACCCCTCCACATATTAAGCCAGAATGATATTT
>1032TbChile
AACTCAGTCACACATATTTGCCGAGACGTAAATTACGGCTGATTATTACGCTACCTACACGCCAACGGAGCCTCAATATTCTTTATCTGCCTGTACCTCCACGTAGGACGTGGACTCTACTACGGATCTTATACCTACACAGAAACATGAAACGTCGGAATTATCCTACTATTTGCTGTAATAGCCACTGCTTTTATAGGTTATGTATTACCATGAGGACAAATATCTTTCTGAGGAGCTACAGTCATCACCAATCTATTATCCGCAATCCCTTATATCGGAACTGACTTAGTCGAATGAATCTGGGGAGGTTTCTCAGTAGATAAAGCCACCCTAACCCGATTTTTCGCTTTCCACTTCTTACTCCCTTTCATCATTGCAGCTATAGCAATAGTACATCTTCTATTTCTTCACGAAACAGGATCAAATAATCCTACAGGAATTCCAGCCAACTCAGATATAATCCCATTCCATCCTTACTATACAATTAAAGACACCCTCGGATTCTTACTAATACTAGCAGCACTACTTGTATTAGTATTATTCTCACCTGACCTATTAGGAGACCCTGATAATTACACCCCAGCCAACCCCCTTAATACCCCTCCACATATTAAGCCAGAATGATATTT
>1042TbChile
AACTCAGTCACACATATTTGCCGAGACGTAAATTACGGCTGATTATTACGCTACCTACACGCCAACGGAGCCTCAATATTCTTTATCTGCCTGTACCTCCACGTAGGACGTGGACTCTACTACGGATCTTATACCTACACAGAAACATGAAACGTCGGAATTATCCTACTATTTGCTGTAATAGCCACTGCTTTTATAGGTTATGTATTACCATGAGGACAAATATCTTTCTGAGGAGCTACAGTCATCACCAATCTATTATCCGCAATCCCTTATATCGGAACTGACTTAGTCGAATGAATCTGGGGAGGTTTCTCAGTAGATAAAGCCACCCTAACCCGATTTTTCGCTTTCCACTTCTTACTCCCTTTCATCATTGCAGCTATAGCAATAGTACATCTTCTATTTCTTCACGAAACAGGATCAAATAATCCTACAGGAATTCCAGCCAACTCAGATATAATCCCATTCCATCCTTACTATACAATTAAAGACACCCTCGGATTCTTACTAATACTAGCAGCACTACTTGTATTAGTATTATTCTCACCTGACCTATTAGGAGACCCTGATAATTACACCCCAGCCAACCCCCTTAATACCCCTCCACATATTAAGCCAGAATGATATTT
>1047cTbChile
AACTCAGTCACACATATTTGCCGAGACGTAAACTACGGCTGATTATTACGCTACCTACACGCCAACGGAGCCTCAATATTCTTTATCTGCCTGTACCTCCACGTAGGACGTGGACTCTACTACGGATCTTATACCTACACAGAAACATGAAACGTCGGAATTATCCTACTATTTGCTGTAATAGCCACTGCTTTTATAGGTTATGTATTACCATGAGGACAAATATCTTTCTGAGGAGCTACAGTCATCACCAATCTATTATCCGCAATCCCTTATATCGGAACTGACTTAGTCGAATGAATCTGGGGAGGTTTCTCAGTAGATAAAGCCACCCTAACCCGATTTTTCGCTTTCCACTTCTTACTCCCTTTCATCATTGCAGCTATAGCAATAGTACATCTTCTATTTCTTCACGAAACAGGATCAAATAATCCTACAGGAATTCCAGCCAACTCAGATATAATCCCATTCCATCCTTACTATACAATTAAAGACACCCTCGGATTCTTACTAATACTAGCAGCACTACTTGTATTAGTATTATTCTCACCTGACCTATTAGGAGACCCTGATAATTACACCCCAGCCAACCCCCTTAATACCCCTCCACATATTAAGCCAGAATGATATTT
>1048cTbChile
AACTCAGTCACACATATTTGCCGAGACGTAAATTACGGCTGATTATTACGCTACCTACACGCCAACGGAGCCTCAATATTCTTTATCTGCCTATACCTCCACGTAGGACGTGGACTCTACTACGGATCTTATACCTACACAGAAACATGAAACGTCGGAATTATCCTACTATTTGCTGTAATAGCCACTGCTTTTATAGGTTATGTACTACCATGAGGACAAATATCTTTCTGAGGAGCTACAGTCATCACCAATCTATTATCCGCAATCCCTTATATCGGAACTGACTTAGTCGAATGAATCTGGGGAGGTTTCTCAGTAGATAAAGCCACCCTAACCCGATTTTTCGCTTTCCACTTCTTACTCCCTTTCATCATTGCAGCTATAGCAATAGTACATCTTCTATTTCTTCACGAAACAGGATCAAATAATCCTACAGGAATTCCAGCCAACTCAGATATAATCCCATTCCATCCTTACTATACAATTAAAGACACCCTCGGATTCTTACTAATACTAGCAGCACTACTTGTATTAGTATTATTCTCACCTGACCTATTAGGAGACCCTGATAATTACACCCCAGCCAACCCCCTTAATACCCCTCCACATATTAAGCCAGAATGATATTT
>1049cTbChile
AACTCAGTCACACATATTTGCCGAGACGTAAATTACGGCTGATTATTACGCTACCTACACGCCAACGGAGCCTCAATATTCTTTATCTGCCTGTACCTCCACGTAGGACGTGGACTCTACTATGGATCTTATACCTACACAGAAACATGAAACGTCGGAATTATCCTATTATTTGCTGTAATAGCCACTGCTTTTATAGGTTATGTATTACCATGAGGACAAATATCTTTCTGAGGAGCTACAGTCATCACCAATCTATTATCCGCAATCCCTTATATCGGAACTGACTTAGTCGAATGAATCTGGGGAGGTTTCTCAGTAGATAAAGCCACCCTAACCCGATTTTTCGCTTTCCACTTCTTACTCCCTTTCATCATTGCAGCTATAGCAATAGTACATCTCCTATTTCTTCACGAAACAGGATCAAATAATCCTACAGGAATTCCAGCCAACTCAGATATAATCCCATTCCATCCTTACTATACAATTAAAGACACCCTCGGATTTTTACTAATACTAGCAGCACTACTTGTATTAGTATTATTCTCACCTGACCTATTAGGAGACCCTGATAATTACACCCCAGCCAACCCCCTTAATACCCCTCCACATATTAAGCCAGAATGATATTT
